# Supplementary material for: Poly[μ5-(4-meth­oxy­benzene­sulfonato)-sodium]
Source: Acta Crystallogr Sect E Struct Rep Online. 2013 Sep 25;69(Pt 10):m558. doi: 10.1107/S1600536813025919 (PMC3790362; doi:10.1107/S1600536813025919)
Supplement: Supplementary file 1 [file e-69-0m558-sup1.cif]

##############################################################################
#                                                                            #
# This CIF contains the data in a paper accepted for publication in          #
# Acta Crystallographica Section E. It conforms to the requirements of       #
# Notes for Authors for Acta Crystallographica Section E, and has been       #
# peer reviewed under the auspices of the IUCr Commission on Journals.       #
#                                                                            #
# Full details of the Crystallographic Information File format               #
# are given in the paper "The Crystallographic Information File (CIF):       #
# a New Standard Archive File for Crystallography" by S. R. Hall, F. H.      #
# Allen and I. D. Brown [Acta Cryst. (1991), A47, 655-685].                  #
#                                                                            #
# The current version of the core CIF dictionary is obtainable from          #
# ftp://ftp.iucr.org/pub/cif_core.dic.                                       #
#                                                                            #
# Software is freely available for graphical display of the structure(s)     #
# in this CIF. For information consult the CIF software page                 #
# http://www.iucr.org/resources/cif/software.                                #
#                                                                            #
# This file may be used for bona fide research purposes within the           #
# scientific community so long as proper attribution is given to the journal # 
# article from which it was obtained.                                        #
#                                                                            #
##############################################################################
data_global
_audit_creation_method     'form.cif (version 2.0)'
_journal_data_validation_number     ?
_journal_date_recd_electronic     2013-08-29
_journal_date_accepted     2013-09-19
_journal_name_full     'Acta Crystallographica, Section E'
_journal_year     2013
_journal_volume     69
_journal_issue     10
_journal_page_first     m558
_journal_page_last     m558
_journal_paper_category     QM
_journal_paper_doi     10.1107/S1600536813025919
_journal_coeditor_code     LH5648
_publ_contact_author_name     'Assoc.Prof. Dr. Suchada Chantrapromma'
_publ_contact_author_address
;
      Department of Chemistry
      Faculty of Science
      Prince of Songkla University
      Hat-Yai, Songkhla 90112
      THAILAND
;
_publ_contact_author_email     'suchada.c@psu.ac.th'
_publ_contact_author_fax     '66 74 212918'
_publ_contact_author_phone     '66 74 288447'
_publ_section_title
;
Poly[\m~5~-(4-methoxybenzenesulfonato)-sodium]
;
loop_
    _publ_author_name
    _publ_author_footnote
    _publ_author_address
    'Suchada Chantrapromma'
;
      Thomson Reuters ResearcherID: A-5085-2009.
;
;     Department of Chemistry
      Faculty of Science
      Prince of Songkla University
      Hat-Yai, Songkhla 90112
      Thailand
;
    'Nawong Boonnak' ?
;     Faculty of Traditional Thai Medicine
      Prince of Songkla University
      Hat-Yai, Songkhla 90112
      Thailand
;
    'Hoong-Kun Fun'
;
      Additional correspondence author, email: hkfun@usm.my.
      Thomson Reuters ResearcherID: A-3561-2009.
;
;     X-ray Crystallography Unit
      School of Physics
      Universiti Sains Malaysia
      11800 USM, Penang
      Malaysia
;
data_I
_database_code_depnum_ccdc_archive 'CCDC 962110'
_audit_creation_method     SHELXL-97
_chemical_name_systematic
;
Poly[\m~5~-(4-methoxybenzenesulfonato)-sodium]
;
_chemical_name_common
;
;
_chemical_formula_moiety     'C7 H7 Na O4 S'
_chemical_formula_sum     'C7 H7 Na O4 S'
_chemical_formula_iupac     '[Na (C7 H7 O4 S)]'
_chemical_formula_weight     210.19
_chemical_melting_point     ?
_chemical_melting_point_gt     ?
_chemical_melting_point_lt     ?
_symmetry_cell_setting     orthorhombic
_symmetry_space_group_name_H-M     'P b c a'
_symmetry_space_group_name_Hall     '-P 2ac 2ab'
loop_
    _symmetry_equiv_pos_as_xyz
    'x, y, z'
    '-x+1/2, -y, z+1/2'
    'x+1/2, -y+1/2, -z'
    '-x, y+1/2, -z+1/2'
    '-x, -y, -z'
    'x-1/2, y, -z-1/2'
    '-x-1/2, y-1/2, z'
    'x, -y-1/2, z-1/2'
_cell_length_a     8.3121(8)
_cell_length_b     6.0287(6)
_cell_length_c     35.930(3)
_cell_angle_alpha     90.00
_cell_angle_beta     90.00
_cell_angle_gamma     90.00
_cell_volume     1800.5(3)
_cell_formula_units_Z     8
_cell_measurement_reflns_used     1769
_cell_measurement_theta_min     2.27
_cell_measurement_theta_max     26.00
_cell_measurement_temperature     293(2)
_exptl_crystal_description     Needle
_exptl_crystal_colour     Colorless
_exptl_crystal_size_max     0.54
_exptl_crystal_size_mid     0.46
_exptl_crystal_size_min     0.22
_exptl_crystal_density_diffrn     1.551
_exptl_crystal_density_meas     ?
_exptl_crystal_density_method     'not measured'
_exptl_crystal_F_000     864
_exptl_absorpt_coefficient_mu     0.383
_exptl_absorpt_correction_type     multi-scan
_exptl_absorpt_process_details     '(SADABS; Bruker, 2009)'
_exptl_absorpt_correction_T_min     0.8194
_exptl_absorpt_correction_T_max     0.9204
_exptl_special_details     ?
_diffrn_ambient_temperature     293(2)
_diffrn_radiation_type     'MoK\a'
_diffrn_radiation_wavelength     0.71073
_diffrn_radiation_source     'sealed tube'
_diffrn_radiation_monochromator     'graphite'
_diffrn_measurement_device_type     'Bruker APEXII CCD area detector'
_diffrn_measurement_method     '\f and \w scans'
_diffrn_detector_area_resol_mean     ?
_diffrn_reflns_number     8793
_diffrn_reflns_av_R_equivalents     0.0216
_diffrn_reflns_av_sigmaI/netI     0.0160
_diffrn_reflns_theta_min     2.27
_diffrn_reflns_theta_max     26.00
_diffrn_reflns_theta_full     26.00
_diffrn_measured_fraction_theta_max     0.997
_diffrn_measured_fraction_theta_full     0.997
_diffrn_reflns_limit_h_min     -8
_diffrn_reflns_limit_h_max     10
_diffrn_reflns_limit_k_min     -7
_diffrn_reflns_limit_k_max     7
_diffrn_reflns_limit_l_min     -37
_diffrn_reflns_limit_l_max     44
_diffrn_standards_number     0
_diffrn_standards_interval_count     ?
_diffrn_standards_interval_time     ?
_diffrn_standards_decay_%     ?
_refine_special_details
;
Refinement of <i>F</i>^2^ against ALL reflections. The weighted <i>R</i>-factor
<i>wR</i> and goodness of fit <i>S</i> are based on <i>F</i>^2^, conventional
<i>R</i>-factors <i>R</i> are based on <i>F</i>, with <i>F</i> set to zero for
negative <i>F</i>^2^. The threshold expression of <i>F</i>^2^ >
\s(<i>F</i>^2^) is used only for calculating <i>R</i>-factors(gt) <i>etc</i>.
and is not relevant to the choice of reflections for refinement.
<i>R</i>-factors based on <i>F</i>^2^ are statistically about twice as large
as those based on <i>F</i>, and <i>R</i>- factors based on ALL data will be
even larger.
;
_reflns_number_total     1769
_reflns_number_gt     1720
_reflns_threshold_expression     'I > 2\s(I)'
_refine_ls_structure_factor_coef     Fsqd
_refine_ls_matrix_type     full
_refine_ls_R_factor_all     0.0375
_refine_ls_R_factor_gt     0.0369
_refine_ls_wR_factor_gt     0.1003
_refine_ls_wR_factor_ref     0.1007
_refine_ls_goodness_of_fit_ref     1.202
_refine_ls_restrained_S_all     1.202
_refine_ls_number_reflns     1769
_refine_ls_number_parameters     119
_refine_ls_number_restraints     0
_refine_ls_hydrogen_treatment     constr
_refine_ls_weighting_scheme     calc
_refine_ls_weighting_details
         'calc w=1/[\s^2^(Fo^2^)+(0.0372P)^2^+1.6253P] where P=(Fo^2^+2Fc^2^)/3'
_atom_sites_solution_hydrogens     geom
_atom_sites_solution_primary     direct
_atom_sites_solution_secondary     difmap
_refine_ls_shift/su_max     0.001
_refine_ls_shift/su_mean     0.000
_refine_diff_density_max     0.282
_refine_diff_density_min     -0.276
_refine_ls_extinction_method     SHELXL
_refine_ls_extinction_coef     0.042(3)
_refine_ls_extinction_expression
                                  'Fc^*^=kFc[1+0.001xFc^2^\l^3^/sin(2\q)]^-1/4^'
loop_
    _atom_type_symbol
    _atom_type_description
    _atom_type_scat_dispersion_real
    _atom_type_scat_dispersion_imag
    _atom_type_scat_source
    'C' 'C' 0.0033 0.0016
                         'International Tables Vol C Tables 4.2.6.8 and 6.1.1.4'
    'H' 'H' 0.0000 0.0000
                         'International Tables Vol C Tables 4.2.6.8 and 6.1.1.4'
    'O' 'O' 0.0106 0.0060
                         'International Tables Vol C Tables 4.2.6.8 and 6.1.1.4'
    'S' 'S' 0.1246 0.1234
                         'International Tables Vol C Tables 4.2.6.8 and 6.1.1.4'
    'Na' 'Na' 0.0362 0.0249
                         'International Tables Vol C Tables 4.2.6.8 and 6.1.1.4'
_computing_data_collection     'APEX2 (Bruker, 2009)'
_computing_cell_refinement     'SAINT (Bruker, 2009)'
_computing_data_reduction     'SAINT (Bruker, 2009)'
_computing_structure_solution     'SHELXTL (Sheldrick, 2008)'
_computing_structure_refinement     'SHELXTL (Sheldrick, 2008)'
_computing_molecular_graphics
            'SHELXTL (Sheldrick, 2008) and Mercury (Macrae <i>et al.</i>, 2006)'
_computing_publication_material
;
SHELXTL (Sheldrick, 2008), PLATON (Spek, 2009), Mercury (Macrae
<i>et al.</i>,
2006) and publCIF (Westrip, 2010)
;
loop_
    _atom_site_type_symbol
    _atom_site_label
    _atom_site_fract_x
    _atom_site_fract_y
    _atom_site_fract_z
    _atom_site_U_iso_or_equiv
    _atom_site_adp_type
    _atom_site_calc_flag
    _atom_site_refinement_flags
    _atom_site_occupancy
    _atom_site_symmetry_multiplicity
    _atom_site_disorder_assembly
    _atom_site_disorder_group
    S S1 0.50598(6) 0.11687(8) 0.950009(13) 0.0257(2) Uani d . 1 1 . .
    O O1 0.67113(17) 0.0690(2) 0.96029(4) 0.0328(4) Uani d . 1 1 . .
    O O2 0.39805(19) -0.0717(3) 0.95165(4) 0.0386(4) Uani d . 1 1 . .
    O O3 0.44483(18) 0.3026(2) 0.97215(4) 0.0324(4) Uani d . 1 1 . .
    O O4 0.4881(4) 0.4270(4) 0.79459(6) 0.0843(8) Uani d . 1 1 . .
    C C1 0.5047(2) 0.2071(4) 0.90315(6) 0.0300(5) Uani d . 1 1 . .
    C C2 0.4151(4) 0.0971(4) 0.87675(7) 0.0483(6) Uani d . 1 1 . .
    H H2A 0.3570 -0.0291 0.8831 0.058 Uiso calc R 1 1 . .
    C C3 0.4122(4) 0.1762(5) 0.84065(7) 0.0603(8) Uani d . 1 1 . .
    H H3A 0.3511 0.1036 0.8227 0.072 Uiso calc R 1 1 . .
    C C4 0.4991(4) 0.3615(5) 0.83113(7) 0.0526(7) Uani d . 1 1 . .
    C C5 0.5888(4) 0.4721(5) 0.85733(7) 0.0573(8) Uani d . 1 1 . .
    H H5A 0.6477 0.5974 0.8508 0.069 Uiso calc R 1 1 . .
    C C6 0.5902(3) 0.3942(4) 0.89371(7) 0.0482(7) Uani d . 1 1 . .
    H H6A 0.6493 0.4688 0.9118 0.058 Uiso calc R 1 1 . .
    C C7 0.5762(7) 0.6163(7) 0.78319(10) 0.1151(19) Uani d . 1 1 . .
    H H7A 0.5575 0.6431 0.7572 0.173 Uiso calc R 1 1 . .
    H H7B 0.6888 0.5913 0.7873 0.173 Uiso calc R 1 1 . .
    H H7C 0.5418 0.7428 0.7973 0.173 Uiso calc R 1 1 . .
    Na Na 0.18295(10) 0.12772(12) 0.98998(2) 0.0314(3) Uani d . 1 1 . .
loop_
    _atom_site_aniso_label
    _atom_site_aniso_U_11
    _atom_site_aniso_U_22
    _atom_site_aniso_U_33
    _atom_site_aniso_U_12
    _atom_site_aniso_U_13
    _atom_site_aniso_U_23
    S1 0.0260(3) 0.0239(3) 0.0273(3) -0.00035(18) 0.00168(17) 0.00130(18)
    O1 0.0280(7) 0.0355(8) 0.0349(8) 0.0061(6) 0.0021(6) 0.0032(6)
    O2 0.0435(9) 0.0347(8) 0.0376(8) -0.0131(7) 0.0013(7) 0.0018(6)
    O3 0.0333(8) 0.0311(8) 0.0330(8) 0.0078(6) 0.0023(6) -0.0011(6)
    O4 0.143(2) 0.0803(16) 0.0299(10) -0.0139(15) -0.0124(11) 0.0134(10)
    C1 0.0332(11) 0.0318(11) 0.0250(10) -0.0001(8) -0.0003(8) 0.0022(8)
    C2 0.0630(17) 0.0453(13) 0.0367(12) -0.0158(12) -0.0037(11) -0.0029(10)
    C3 0.086(2) 0.0616(17) 0.0337(13) -0.0154(16) -0.0139(13) -0.0076(12)
    C4 0.077(2) 0.0512(16) 0.0294(13) 0.0020(14) -0.0036(11) 0.0044(11)
    C5 0.078(2) 0.0531(15) 0.0404(13) -0.0231(15) -0.0043(13) 0.0139(12)
    C6 0.0598(16) 0.0497(14) 0.0351(12) -0.0218(12) -0.0102(11) 0.0076(10)
    C7 0.210(6) 0.091(3) 0.0443(19) -0.023(3) -0.002(3) 0.0328(19)
    Na 0.0295(4) 0.0227(4) 0.0420(5) -0.0004(3) 0.0039(3) 0.0000(3)
_geom_special_details
;
All e.s.d.'s (except the e.s.d. in the dihedral angle between two l.s. planes)
are estimated using the full covariance matrix. The cell e.s.d.'s are taken
into account individually in the estimation of e.s.d.'s in distances, angles
and torsion angles; correlations between e.s.d.'s in cell parameters are only
used when they are defined by crystal symmetry. An approximate (isotropic)
treatment of cell e.s.d.'s is used for estimating e.s.d.'s involving l.s.
planes.
;
loop_
    _geom_bond_atom_site_label_1
    _geom_bond_atom_site_label_2
    _geom_bond_site_symmetry_2
    _geom_bond_distance
    _geom_bond_publ_flag
    S1 O2 . 1.4495(16) ?
    S1 O1 . 1.4506(15) ?
    S1 O3 . 1.4644(15) ?
    S1 C1 . 1.769(2) ?
    S1 Na 3_557 3.0304(10) ?
    S1 Na . 3.0457(10) ?
    O1 Na 5_657 2.4637(16) ?
    O1 Na 3_557 2.5585(17) ?
    O2 Na 7_655 2.3734(17) ?
    O2 Na . 2.5572(18) ?
    O3 Na 7_665 2.3198(16) ?
    O3 Na 3_557 2.4384(17) ?
    O3 Na . 2.5021(17) ?
    O4 C4 . 1.374(3) ?
    O4 C7 . 1.416(5) ?
    C1 C6 . 1.376(3) ?
    C1 C2 . 1.377(3) ?
    C2 C3 . 1.382(4) ?
    C2 H2A . 0.9300 ?
    C3 C4 . 1.374(4) ?
    C3 H3A . 0.9300 ?
    C4 C5 . 1.374(4) ?
    C5 C6 . 1.389(3) ?
    C5 H5A . 0.9300 ?
    C6 H6A . 0.9300 ?
    C7 H7A . 0.9600 ?
    C7 H7B . 0.9600 ?
    C7 H7C . 0.9600 ?
    Na O3 7_655 2.3198(16) ?
    Na O2 7_665 2.3734(17) ?
    Na O3 3_457 2.4384(17) ?
    Na O1 5_657 2.4637(16) ?
    Na O1 3_457 2.5585(17) ?
    Na S1 3_457 3.0304(9) ?
    Na Na 7_665 3.2138(6) ?
    Na Na 7_655 3.2138(6) ?
    Na Na 5_557 3.4843(16) ?
loop_
    _geom_angle_atom_site_label_1
    _geom_angle_atom_site_label_2
    _geom_angle_atom_site_label_3
    _geom_angle_site_symmetry_1
    _geom_angle_site_symmetry_3
    _geom_angle
    _geom_angle_publ_flag
    O2 S1 O1 . . 114.78(10) ?
    O2 S1 O3 . . 111.27(9) ?
    O1 S1 O3 . . 110.02(9) ?
    O2 S1 C1 . . 106.03(10) ?
    O1 S1 C1 . . 108.00(9) ?
    O3 S1 C1 . . 106.25(9) ?
    O2 S1 Na . 3_557 132.07(7) ?
    O1 S1 Na . 3_557 57.36(6) ?
    O3 S1 Na . 3_557 52.67(6) ?
    C1 S1 Na . 3_557 121.58(8) ?
    O2 S1 Na . . 56.77(7) ?
    O1 S1 Na . . 135.93(6) ?
    O3 S1 Na . . 54.65(6) ?
    C1 S1 Na . . 115.90(7) ?
    Na S1 Na 3_557 . 94.675(17) ?
    S1 O1 Na . 5_657 138.27(9) ?
    S1 O1 Na . 3_557 94.12(7) ?
    Na O1 Na 5_657 3_557 79.55(5) ?
    S1 O2 Na . 7_655 142.94(10) ?
    S1 O2 Na . . 94.92(8) ?
    Na O2 Na 7_655 . 81.26(5) ?
    S1 O3 Na . 7_665 162.75(9) ?
    S1 O3 Na . 3_557 98.81(8) ?
    Na O3 Na 7_665 3_557 94.12(6) ?
    S1 O3 Na . . 96.83(8) ?
    Na O3 Na 7_665 . 83.51(5) ?
    Na O3 Na 3_557 . 129.48(6) ?
    C4 O4 C7 . . 118.3(3) ?
    C6 C1 C2 . . 120.3(2) ?
    C6 C1 S1 . . 118.91(17) ?
    C2 C1 S1 . . 120.73(18) ?
    C1 C2 C3 . . 119.3(2) ?
    C1 C2 H2A . . 120.3 ?
    C3 C2 H2A . . 120.3 ?
    C4 C3 C2 . . 120.3(2) ?
    C4 C3 H3A . . 119.8 ?
    C2 C3 H3A . . 119.8 ?
    C3 C4 C5 . . 120.6(2) ?
    C3 C4 O4 . . 115.9(3) ?
    C5 C4 O4 . . 123.4(3) ?
    C4 C5 C6 . . 119.0(2) ?
    C4 C5 H5A . . 120.5 ?
    C6 C5 H5A . . 120.5 ?
    C1 C6 C5 . . 120.3(2) ?
    C1 C6 H6A . . 119.8 ?
    C5 C6 H6A . . 119.8 ?
    O4 C7 H7A . . 109.5 ?
    O4 C7 H7B . . 109.5 ?
    H7A C7 H7B . . 109.5 ?
    O4 C7 H7C . . 109.5 ?
    H7A C7 H7C . . 109.5 ?
    H7B C7 H7C . . 109.5 ?
    O3 Na O2 7_655 7_665 110.78(7) ?
    O3 Na O3 7_655 3_457 85.88(6) ?
    O2 Na O3 7_665 3_457 87.82(6) ?
    O3 Na O1 7_655 5_657 91.09(6) ?
    O2 Na O1 7_665 5_657 158.12(7) ?
    O3 Na O1 3_457 5_657 94.46(6) ?
    O3 Na O3 7_655 . 133.13(7) ?
    O2 Na O3 7_665 . 77.09(6) ?
    O3 Na O3 3_457 . 140.94(4) ?
    O1 Na O3 5_657 . 87.72(6) ?
    O3 Na O2 7_655 . 76.94(6) ?
    O2 Na O2 7_665 . 104.17(7) ?
    O3 Na O2 3_457 . 161.64(6) ?
    O1 Na O2 5_657 . 79.63(5) ?
    O3 Na O2 . . 56.76(5) ?
    O3 Na O1 7_655 3_457 141.19(6) ?
    O2 Na O1 7_665 3_457 81.30(6) ?
    O3 Na O1 3_457 3_457 57.04(5) ?
    O1 Na O1 5_657 3_457 81.74(5) ?
    O3 Na O1 . 3_457 84.91(5) ?
    O2 Na O1 . 3_457 137.65(6) ?
    O3 Na S1 7_655 3_457 113.81(5) ?
    O2 Na S1 7_665 3_457 83.53(4) ?
    O3 Na S1 3_457 3_457 28.52(4) ?
    O1 Na S1 5_657 3_457 88.14(4) ?
    O3 Na S1 . 3_457 112.98(4) ?
    O2 Na S1 . 3_457 164.05(5) ?
    O1 Na S1 3_457 3_457 28.52(3) ?
    O3 Na S1 7_655 . 104.79(5) ?
    O2 Na S1 7_665 . 89.59(5) ?
    O3 Na S1 3_457 . 169.25(5) ?
    O1 Na S1 5_657 . 84.13(4) ?
    O3 Na S1 . . 28.52(3) ?
    O2 Na S1 . . 28.31(4) ?
    O1 Na S1 3_457 . 112.25(4) ?
    S1 Na S1 3_457 . 140.75(3) ?
    O3 Na Na 7_655 7_665 162.05(5) ?
    O2 Na Na 7_665 7_665 51.86(4) ?
    O3 Na Na 3_457 7_665 96.89(4) ?
    O1 Na Na 5_657 7_665 106.30(5) ?
    O3 Na Na . 7_665 45.82(4) ?
    O2 Na Na . 7_665 101.45(5) ?
    O1 Na Na 3_457 7_665 48.93(4) ?
    S1 Na Na 3_457 7_665 72.048(19) ?
    S1 Na Na . 7_665 73.41(3) ?
    O3 Na Na 7_655 7_655 50.67(4) ?
    O2 Na Na 7_665 7_655 144.53(4) ?
    O3 Na Na 3_457 7_655 116.30(4) ?
    O1 Na Na 5_657 7_655 51.52(4) ?
    O3 Na Na . 7_655 95.36(5) ?
    O2 Na Na . 7_655 46.88(4) ?
    O1 Na Na 3_457 7_655 133.13(4) ?
    S1 Na Na 3_457 7_655 130.16(2) ?
    S1 Na Na . 7_655 70.98(3) ?
    Na Na Na 7_665 7_655 139.42(5) ?
    O3 Na Na 7_655 5_557 44.27(4) ?
    O2 Na Na 7_665 5_557 102.10(6) ?
    O3 Na Na 3_457 5_557 41.61(4) ?
    O1 Na Na 5_657 5_557 93.85(5) ?
    O3 Na Na . 5_557 176.92(6) ?
    O2 Na Na . 5_557 120.91(5) ?
    O1 Na Na 3_457 5_557 97.94(5) ?
    S1 Na Na 3_457 5_557 69.75(3) ?
    S1 Na Na . 5_557 149.03(4) ?
    Na Na Na 7_665 5_557 135.83(4) ?
    Na Na Na 7_655 5_557 83.58(3) ?
loop_
    _geom_torsion_atom_site_label_1
    _geom_torsion_atom_site_label_2
    _geom_torsion_atom_site_label_3
    _geom_torsion_atom_site_label_4
    _geom_torsion_site_symmetry_1
    _geom_torsion_site_symmetry_2
    _geom_torsion_site_symmetry_3
    _geom_torsion_site_symmetry_4
    _geom_torsion
    _geom_torsion_publ_flag
    O2 S1 O1 Na . . . 5_657 -46.59(17) ?
    O3 S1 O1 Na . . . 5_657 79.82(15) ?
    C1 S1 O1 Na . . . 5_657 -164.62(13) ?
    Na S1 O1 Na 3_557 . . 5_657 78.90(12) ?
    Na S1 O1 Na . . . 5_657 20.4(2) ?
    O2 S1 O1 Na . . . 3_557 -125.50(8) ?
    O3 S1 O1 Na . . . 3_557 0.91(9) ?
    C1 S1 O1 Na . . . 3_557 116.48(9) ?
    Na S1 O1 Na . . . 3_557 -58.50(10) ?
    O1 S1 O2 Na . . . 7_655 48.05(19) ?
    O3 S1 O2 Na . . . 7_655 -77.71(18) ?
    C1 S1 O2 Na . . . 7_655 167.19(15) ?
    Na S1 O2 Na 3_557 . . 7_655 -19.4(2) ?
    Na S1 O2 Na . . . 7_655 -82.01(16) ?
    O1 S1 O2 Na . . . . 130.06(8) ?
    O3 S1 O2 Na . . . . 4.30(10) ?
    C1 S1 O2 Na . . . . -110.81(8) ?
    Na S1 O2 Na 3_557 . . . 62.61(10) ?
    O2 S1 O3 Na . . . 7_665 -94.5(3) ?
    O1 S1 O3 Na . . . 7_665 137.1(3) ?
    C1 S1 O3 Na . . . 7_665 20.5(4) ?
    Na S1 O3 Na 3_557 . . 7_665 138.1(4) ?
    Na S1 O3 Na . . . 7_665 -90.1(3) ?
    O2 S1 O3 Na . . . 3_557 127.40(8) ?
    O1 S1 O3 Na . . . 3_557 -0.97(10) ?
    C1 S1 O3 Na . . . 3_557 -117.63(8) ?
    Na S1 O3 Na . . . 3_557 131.81(8) ?
    O2 S1 O3 Na . . . . -4.41(10) ?
    O1 S1 O3 Na . . . . -132.77(7) ?
    C1 S1 O3 Na . . . . 110.56(8) ?
    Na S1 O3 Na 3_557 . . . -131.81(8) ?
    O2 S1 C1 C6 . . . . 176.20(19) ?
    O1 S1 C1 C6 . . . . -60.3(2) ?
    O3 S1 C1 C6 . . . . 57.7(2) ?
    Na S1 C1 C6 3_557 . . . 1.9(2) ?
    Na S1 C1 C6 . . . . 115.82(19) ?
    O2 S1 C1 C2 . . . . -1.4(2) ?
    O1 S1 C1 C2 . . . . 122.1(2) ?
    O3 S1 C1 C2 . . . . -119.9(2) ?
    Na S1 C1 C2 3_557 . . . -175.71(18) ?
    Na S1 C1 C2 . . . . -61.8(2) ?
    C6 C1 C2 C3 . . . . 0.2(4) ?
    S1 C1 C2 C3 . . . . 177.8(2) ?
    C1 C2 C3 C4 . . . . 0.6(5) ?
    C2 C3 C4 C5 . . . . -0.6(5) ?
    C2 C3 C4 O4 . . . . -179.9(3) ?
    C7 O4 C4 C3 . . . . -179.6(4) ?
    C7 O4 C4 C5 . . . . 1.2(5) ?
    C3 C4 C5 C6 . . . . -0.1(5) ?
    O4 C4 C5 C6 . . . . 179.1(3) ?
    C2 C1 C6 C5 . . . . -0.9(4) ?
    S1 C1 C6 C5 . . . . -178.6(2) ?
    C4 C5 C6 C1 . . . . 0.9(5) ?
    S1 O3 Na O3 . . . 7_655 -7.49(14) ?
    Na O3 Na O3 7_665 . . 7_655 155.15(6) ?
    Na O3 Na O3 3_557 . . 7_655 -114.86(10) ?
    S1 O3 Na O2 . . . 7_665 -113.99(8) ?
    Na O3 Na O2 7_665 . . 7_665 48.64(6) ?
    Na O3 Na O2 3_557 . . 7_665 138.64(9) ?
    S1 O3 Na O3 . . . 3_457 176.15(9) ?
    Na O3 Na O3 7_665 . . 3_457 -21.21(9) ?
    Na O3 Na O3 3_557 . . 3_457 68.79(11) ?
    S1 O3 Na O1 . . . 5_657 81.88(7) ?
    Na O3 Na O1 7_665 . . 5_657 -115.49(5) ?
    Na O3 Na O1 3_557 . . 5_657 -25.49(8) ?
    S1 O3 Na O2 . . . . 2.78(6) ?
    Na O3 Na O2 7_665 . . . 165.42(7) ?
    Na O3 Na O2 3_557 . . . -104.59(9) ?
    S1 O3 Na O1 . . . 3_457 163.79(7) ?
    Na O3 Na O1 7_665 . . 3_457 -33.58(5) ?
    Na O3 Na O1 3_557 . . 3_457 56.42(8) ?
    S1 O3 Na S1 . . . 3_457 168.89(5) ?
    Na O3 Na S1 7_665 . . 3_457 -28.48(6) ?
    Na O3 Na S1 3_557 . . 3_457 61.52(8) ?
    Na O3 Na S1 7_665 . . . 162.63(10) ?
    Na O3 Na S1 3_557 . . . -107.37(11) ?
    S1 O3 Na Na . . . 7_665 -162.63(10) ?
    Na O3 Na Na 3_557 . . 7_665 90.00(8) ?
    S1 O3 Na Na . . . 7_655 30.86(7) ?
    Na O3 Na Na 7_665 . . 7_655 -166.50(4) ?
    Na O3 Na Na 3_557 . . 7_655 -76.51(7) ?
    S1 O2 Na O3 . . . 7_655 169.52(8) ?
    Na O2 Na O3 7_655 . . 7_655 -47.62(6) ?
    S1 O2 Na O2 . . . 7_665 61.03(8) ?
    Na O2 Na O2 7_655 . . 7_665 -156.11(6) ?
    S1 O2 Na O3 . . . 3_457 -169.45(17) ?
    Na O2 Na O3 7_655 . . 3_457 -26.6(2) ?
    S1 O2 Na O1 . . . 5_657 -96.90(8) ?
    Na O2 Na O1 7_655 . . 5_657 45.95(5) ?
    S1 O2 Na O3 . . . . -2.80(6) ?
    Na O2 Na O3 7_655 . . . 140.06(7) ?
    S1 O2 Na O1 . . . 3_457 -31.57(12) ?
    Na O2 Na O1 7_655 . . 3_457 111.29(8) ?
    S1 O2 Na S1 . . . 3_457 -56.4(2) ?
    Na O2 Na S1 7_655 . . 3_457 86.49(17) ?
    Na O2 Na S1 7_655 . . . 142.86(10) ?
    S1 O2 Na Na . . . 7_665 7.82(8) ?
    Na O2 Na Na 7_655 . . 7_665 150.67(4) ?
    S1 O2 Na Na . . . 7_655 -142.86(10) ?
    S1 O2 Na Na . . . 5_557 174.81(6) ?
    Na O2 Na Na 7_655 . . 5_557 -42.33(7) ?
    O2 S1 Na O3 . . . 7_655 -10.56(9) ?
    O1 S1 Na O3 . . . 7_655 -103.07(11) ?
    O3 S1 Na O3 . . . 7_655 174.35(10) ?
    C1 S1 Na O3 . . . 7_655 82.24(9) ?
    Na S1 Na O3 3_557 . . 7_655 -149.16(5) ?
    O2 S1 Na O2 . . . 7_665 -121.97(9) ?
    O1 S1 Na O2 . . . 7_665 145.51(10) ?
    O3 S1 Na O2 . . . 7_665 62.94(8) ?
    C1 S1 Na O2 . . . 7_665 -29.17(9) ?
    Na S1 Na O2 3_557 . . 7_665 99.43(5) ?
    O2 S1 Na O3 . . . 3_457 162.0(3) ?
    O1 S1 Na O3 . . . 3_457 69.5(3) ?
    O3 S1 Na O3 . . . 3_457 -13.1(3) ?
    C1 S1 Na O3 . . . 3_457 -105.2(3) ?
    Na S1 Na O3 3_557 . . 3_457 23.4(3) ?
    O2 S1 Na O1 . . . 5_657 79.02(9) ?
    O1 S1 Na O1 . . . 5_657 -13.49(13) ?
    O3 S1 Na O1 . . . 5_657 -96.07(8) ?
    C1 S1 Na O1 . . . 5_657 171.82(9) ?
    Na S1 Na O1 3_557 . . 5_657 -59.58(4) ?
    O2 S1 Na O3 . . . . 175.09(11) ?
    O1 S1 Na O3 . . . . 82.58(12) ?
    C1 S1 Na O3 . . . . -92.11(11) ?
    Na S1 Na O3 3_557 . . . 36.49(7) ?
    O1 S1 Na O2 . . . . -92.51(12) ?
    O3 S1 Na O2 . . . . -175.09(11) ?
    C1 S1 Na O2 . . . . 92.80(11) ?
    Na S1 Na O2 3_557 . . . -138.60(8) ?
    O2 S1 Na O1 . . . 3_457 157.60(9) ?
    O1 S1 Na O1 . . . 3_457 65.09(12) ?
    O3 S1 Na O1 . . . 3_457 -17.49(8) ?
    C1 S1 Na O1 . . . 3_457 -109.60(9) ?
    Na S1 Na O1 3_557 . . 3_457 19.00(4) ?
    O2 S1 Na S1 . . . 3_457 158.80(9) ?
    O1 S1 Na S1 . . . 3_457 66.29(11) ?
    O3 S1 Na S1 . . . 3_457 -16.29(8) ?
    C1 S1 Na S1 . . . 3_457 -108.40(9) ?
    Na S1 Na S1 3_557 . . 3_457 20.20(4) ?
    O2 S1 Na Na . . . 7_665 -172.01(8) ?
    O1 S1 Na Na . . . 7_665 95.48(10) ?
    O3 S1 Na Na . . . 7_665 12.91(7) ?
    C1 S1 Na Na . . . 7_665 -79.21(8) ?
    Na S1 Na Na 3_557 . . 7_665 49.40(2) ?
    O2 S1 Na Na . . . 7_655 27.79(8) ?
    O1 S1 Na Na . . . 7_655 -64.73(10) ?
    O3 S1 Na Na . . . 7_655 -147.30(7) ?
    C1 S1 Na Na . . . 7_655 120.59(8) ?
    Na S1 Na Na 3_557 . . 7_655 -110.811(19) ?
    O2 S1 Na Na . . . 5_557 -8.67(11) ?
    O1 S1 Na Na . . . 5_557 -101.19(12) ?
    O3 S1 Na Na . . . 5_557 176.24(12) ?
    C1 S1 Na Na . . . 5_557 84.13(12) ?
    Na S1 Na Na 3_557 . . 5_557 -147.27(9) ?
loop_
    _geom_hbond_atom_site_label_D
    _geom_hbond_atom_site_label_H
    _geom_hbond_atom_site_label_A
    _geom_hbond_site_symmetry_A
    _geom_hbond_distance_DH
    _geom_hbond_distance_HA
    _geom_hbond_distance_DA
    _geom_hbond_angle_DHA
    _geom_hbond_publ_flag
    C6 H6A O1 7_765 0.93 2.37 3.282(3) 165 y
    C7 H7A O4 4_656 0.96 2.56 3.407(4) 148 y
_iucr_refine_instructions_details
;
TITL ps6m in Pbca   (colourless needle)
CELL  0.71073    8.3121    6.0287   35.9300    90.000    90.000    90.000
ZERR 1           0.0008    0.0006    0.0030     0.000     0.000     0.000
LATT   1
SYMM     0.50000 - X ,            - Y ,    0.50000 + Z
SYMM     0.50000 + X ,    0.50000 - Y ,            - Z
SYMM             - X ,    0.50000 + Y ,    0.50000 - Z
SFAC C H O S Na
UNIT 56 56 32 8 8
L.S. 10
ACTA
SIZE 0.220 0.462 0.541
OMIT -4 52
BOND $H
CONF
FMAP 2 1 60
PLAN 20
WGHT    0.037200    1.625300
EXTI    0.042295
FVAR       0.82385
S1    4    0.505978    0.116869    0.950009    11.00000    0.02601    0.02386 =
         0.02726    0.00130    0.00168   -0.00035
O1    3    0.671125    0.068975    0.960287    11.00000    0.02803    0.03549 =
         0.03488    0.00323    0.00209    0.00613
O2    3    0.398051   -0.071736    0.951651    11.00000    0.04354    0.03470 =
         0.03761    0.00177    0.00128   -0.01308
O3    3    0.444835    0.302581    0.972146    11.00000    0.03325    0.03110 =
         0.03297   -0.00114    0.00234    0.00783
O4    3    0.488135    0.427020    0.794591    11.00000    0.14264    0.08029 =
         0.02992    0.01342   -0.01245   -0.01394
C1    1    0.504710    0.207069    0.903149    11.00000    0.03317    0.03176 =
         0.02497    0.00222   -0.00026   -0.00007
C2    1    0.415052    0.097109    0.876745    11.00000    0.06295    0.04528 =
         0.03671   -0.00291   -0.00371   -0.01583
AFIX  43
H2A   2    0.356988   -0.029137    0.883134    11.00000   -1.20000
AFIX   0
C3    1    0.412183    0.176174    0.840654    11.00000    0.08558    0.06164 =
         0.03374   -0.00759   -0.01388   -0.01538
AFIX  43
H3A   2    0.351092    0.103557    0.822716    11.00000   -1.20000
AFIX   0
C4    1    0.499091    0.361459    0.831134    11.00000    0.07729    0.05116 =
         0.02935    0.00440   -0.00361    0.00200
C5    1    0.588779    0.472123    0.857335    11.00000    0.07839    0.05308 =
         0.04044    0.01391   -0.00433   -0.02306
AFIX  43
H5A   2    0.647661    0.597403    0.850813    11.00000   -1.20000
AFIX   0
C6    1    0.590230    0.394151    0.893714    11.00000    0.05977    0.04974 =
         0.03511    0.00764   -0.01015   -0.02184
AFIX  43
H6A   2    0.649306    0.468792    0.911779    11.00000   -1.20000
AFIX   0
C7    1    0.576158    0.616301    0.783193    11.00000    0.20984    0.09131 =
         0.04426    0.03275   -0.00225   -0.02339
AFIX  33
H7A   2    0.557510    0.643080    0.757210    11.00000   -1.50000
H7B   2    0.688836    0.591342    0.787299    11.00000   -1.50000
H7C   2    0.541804    0.742803    0.797342    11.00000   -1.50000
AFIX   0
NA    5    0.182954    0.127724    0.989983    11.00000    0.02952    0.02273 =
         0.04205   -0.00003    0.00392   -0.00037
HKLF 4 1  0.0000  1.0000  0.0000  1.0000  0.0000  0.0000  0.0000  0.0000 -1.0000
REM  ps6m in Pbca   (colourless needle)
REM R1 =  0.0369 for   1720 Fo > 4sig(Fo)  and  0.0375 for all   1769 data
REM    119 parameters refined using      0 restraints
END
WGHT      0.0372      1.6253
REM Highest difference peak  0.282,  deepest hole -0.276,  1-sigma level  0.060
Q1    1   0.5037  0.1702  0.9180  11.00000  0.05    0.28
Q2    1   0.5013  0.0765  0.8784  11.00000  0.05    0.23
Q3    1   0.5062 -0.1976  0.9000  11.00000  0.05    0.23
Q4    1   0.4910  0.4021  0.9603  11.00000  0.05    0.21
Q5    1   0.5035  0.1333  0.8381  11.00000  0.05    0.20
Q6    1   0.5111  0.3120  0.9022  11.00000  0.05    0.20
Q7    1   0.5052  0.4355  0.9959  11.00000  0.05    0.18
Q8    1   0.5416  0.3200  0.9791  11.00000  0.05    0.17
Q9    1   0.4587  0.2272  0.9629  11.00000  0.05    0.16
Q10   1   0.4250  0.2915  0.8375  11.00000  0.05    0.16
Q11   1   0.6764  0.0765  0.9773  11.00000  0.05    0.16
Q12   1   0.3842  0.1621  0.8455  11.00000  0.05    0.15
Q13   1   0.4921  0.6011  0.7578  11.00000  0.05    0.14
Q14   1   0.4973  0.5722  0.9259  11.00000  0.05    0.14
Q15   1   0.4040  0.2447  1.0014  11.00000  0.05    0.13
Q16   1   0.5766 -0.0265  0.8974  11.00000  0.05    0.13
Q17   1   0.7110  0.3911  0.9058  11.00000  0.05    0.13
Q18   1   0.6009  0.5347  0.9204  11.00000  0.05    0.13
Q19   1   0.8194  0.4515  0.8386  11.00000  0.05    0.13
Q20   1   0.5802  0.2023  0.9026  11.00000  0.05    0.13
;
