# Supplementary material for: Poly[μ5-(4-meth­oxy­benzene­sulfonato)-sodium]
Source: Acta Crystallogr Sect E Struct Rep Online. 2013 Sep 25;69(Pt 10):m558. doi: 10.1107/S1600536813025919 (PMC3790362; doi:10.1107/S1600536813025919)
Supplement: Supplementary file 2 [file e-69-0m558-Isup2.hkl]

# 
# h,k,l, Fc-squared, Fo-squared, sigma(Fo-squared) and status flag 
# 
data_I
_shelx_title ' ps6m in Pbca   (colourless needle)' 
_shelx_refln_list_code          4 
_shelx_F_calc_maximum      173.51 
_exptl_crystal_F_000       864.00 
_reflns_d_resolution_high  0.8107 
 
loop_ 
 _symmetry_equiv_pos_as_xyz 
 'x, y, z' 
 '-x+1/2, -y, z+1/2' 
 'x+1/2, -y+1/2, -z' 
 '-x, y+1/2, -z+1/2' 
 '-x, -y, -z' 
 'x-1/2, y, -z-1/2' 
 '-x-1/2, y-1/2, z' 
 'x, -y-1/2, z-1/2' 
 
_cell_length_a     8.3121 
_cell_length_b     6.0287 
_cell_length_c    35.9300 
_cell_angle_alpha  90.000 
_cell_angle_beta   90.000 
_cell_angle_gamma  90.000 
 
_shelx_F_squared_multiplier     1.000 
 
loop_ 
 _refln_index_h 
 _refln_index_k 
 _refln_index_l 
 _refln_F_squared_calc 
 _refln_F_squared_meas 
 _refln_F_squared_sigma 
 _refln_observed_status 
   4   0   0     1239.99     1322.80     34.25 o 
   6   0   0     4987.51     4920.66    125.11 o 
   8   0   0       54.88       62.67      3.27 o 
  10   0   0     1283.88     1363.83     37.06 o 
   2   1   0       61.95       84.33      2.86 o 
   4   1   0     6469.45     6652.54    171.83 o 
   6   1   0       13.74       16.84      1.16 o 
   8   1   0       80.95       84.77      2.82 o 
  10   1   0        0.26        0.73      1.06 o 
   0   2   0     3842.45     3842.51    134.87 o 
   2   2   0      436.12      497.90      7.58 o 
   4   2   0     1289.01     1236.76     22.98 o 
   6   2   0        2.43        5.92      1.49 o 
   8   2   0        0.99        1.33      0.88 o 
   2   3   0     7478.11     7899.98    108.08 o 
   4   3   0      360.77      318.95      5.38 o 
   6   3   0      169.03      159.39      4.25 o 
   8   3   0       42.58       45.44      2.16 o 
   0   4   0    17304.99    18181.67    330.23 o 
   2   4   0     1447.30     1508.15     22.27 o 
   4   4   0     1276.02     1251.05     18.78 o 
   6   4   0     2249.25     2191.23     50.00 o 
   8   4   0      113.11      106.76      3.67 o 
   2   5   0       76.77       66.76      1.98 o 
   4   5   0      227.41      215.62      4.31 o 
   6   5   0      198.21      213.87      5.75 o 
   0   6   0      624.75      598.65     12.24 o 
   2   6   0       68.28       68.80      2.21 o 
   4   6   0        1.29        1.54      0.95 o 
   6   6   0       17.99       17.22      1.87 o 
   2   7   0       78.19       89.96      3.84 o 
   1   1   1     4357.70     4501.26     62.22 o 
   2   1   1     7272.93     7172.82    363.92 o 
   3   1   1     1450.65     1175.51     15.23 o 
   4   1   1     1258.72     1385.19     20.74 o 
   5   1   1      148.84      141.65      2.42 o 
   6   1   1      182.09      154.29      2.68 o 
   7   1   1     1506.96     1465.02     19.35 o 
   8   1   1      225.76      222.84      3.82 o 
   9   1   1      642.57      657.92      9.51 o 
  10   1   1        8.22        4.97      1.05 o 
   0   2   1      838.09      790.91      9.14 o 
   1   2   1      664.18      545.39      5.00 o 
   2   2   1       58.91       53.45      1.12 o 
   3   2   1      821.33      867.36     11.54 o 
   4   2   1        0.32       17.35      2.33 o 
   5   2   1      656.65      620.58      8.61 o 
   6   2   1      159.78      152.84      3.20 o 
   7   2   1        3.54        3.24      0.87 o 
   8   2   1       18.66       26.16      1.14 o 
   9   2   1      470.62      439.98      6.82 o 
   1   3   1       48.59       49.17      0.67 o 
   2   3   1       75.47      101.45      2.54 o 
   3   3   1     4770.35     5049.35     47.47 o 
   4   3   1        8.92       12.18      0.57 o 
   5   3   1       44.22       55.82      1.15 o 
   6   3   1       28.27       34.79      1.55 o 
   7   3   1      620.72      636.32      9.21 o 
   8   3   1       15.84       16.78      1.02 o 
   9   3   1      697.31      736.71     11.05 o 
   0   4   1      457.66      524.84      7.23 o 
   1   4   1      481.53      485.04      4.77 o 
   2   4   1      261.66      279.01      3.21 o 
   3   4   1       61.58       51.28      1.08 o 
   4   4   1        3.34       11.02      0.75 o 
   5   4   1      705.26      670.71      7.54 o 
   6   4   1       27.98       72.48      2.04 o 
   7   4   1        1.67        4.83      1.00 o 
   8   4   1       15.72       22.38      1.43 o 
   1   5   1     1805.67     1767.69     15.90 o 
   2   5   1       40.18       33.73      1.00 o 
   3   5   1     1634.15     1618.25     17.09 o 
   4   5   1       56.92       54.77      1.29 o 
   5   5   1       51.59       45.20      1.56 o 
   6   5   1        3.59        8.81      0.92 o 
   7   5   1      104.20      101.58      2.59 o 
   0   6   1      127.25      129.00      3.13 o 
   1   6   1      876.99      867.87      8.44 o 
   2   6   1       40.96       44.30      1.25 o 
   3   6   1        8.18        5.91      0.74 o 
   4   6   1        3.61        6.72      0.86 o 
   5   6   1      105.32      120.41      2.88 o 
   6   6   1        1.11        2.85      0.85 o 
   1   7   1       13.34       16.32      1.00 o 
   2   7   1        0.11        0.94      0.70 o 
   3   7   1      600.35      636.90      9.80 o 
   1   0   2       19.79       21.38      2.32 o 
   2   0   2       70.23       94.76      2.06 o 
   3   0   2      505.12      558.29     10.55 o 
   4   0   2      120.03       97.45      2.40 o 
   5   0   2       84.02       93.13      2.46 o 
   6   0   2     4362.66     4580.81     82.41 o 
   7   0   2      164.46      147.74      3.80 o 
   8   0   2       30.03       27.31      1.58 o 
   9   0   2       76.16       70.11      3.19 o 
  10   0   2      449.90      460.40     14.37 o 
   2   1   2     6422.56     6253.93    192.36 o 
   3   1   2     5607.50     5723.70     75.98 o 
   4   1   2     2498.23     2533.88     32.37 o 
   5   1   2      728.20      746.72     10.05 o 
   6   1   2       35.16       31.59      1.05 o 
   7   1   2      379.01      397.40      5.92 o 
   8   1   2       26.40       38.56      1.34 o 
   9   1   2      237.74      268.43      4.56 o 
  10   1   2       10.65       11.07      1.25 o 
   0   2   2        9.46        8.49      0.34 o 
   1   2   2      622.73      621.25      4.84 o 
   2   2   2     1517.84     1648.20     15.69 o 
   3   2   2      265.91      270.06      4.61 o 
   4   2   2      698.24      818.68     11.00 o 
   5   2   2        7.28       12.40      1.09 o 
   6   2   2       79.10       78.89      2.35 o 
   7   2   2       20.08       19.37      1.02 o 
   8   2   2       39.56       40.47      1.40 o 
   9   2   2        9.59       19.89      1.32 o 
   1   3   2     3110.17     3321.37     26.02 o 
   2   3   2     8351.02     8815.03     80.68 o 
   3   3   2      629.63      651.91      6.60 o 
   4   3   2      155.77      115.79      1.63 o 
   5   3   2      325.94      323.28      3.92 o 
   6   3   2      380.95      381.01      5.86 o 
   7   3   2      121.44      139.14      2.84 o 
   8   3   2       82.68       80.01      1.93 o 
   9   3   2       40.64       72.44      3.82 o 
   0   4   2     5078.52     5009.81     61.19 o 
   1   4   2       28.19       25.30      0.73 o 
   2   4   2        3.70        3.24      0.41 o 
   3   4   2       13.04       15.72      0.79 o 
   4   4   2      604.40      601.58      6.78 o 
   5   4   2        0.70        6.23      0.71 o 
   6   4   2     1721.89     1760.24     20.53 o 
   7   4   2       11.51       15.66      1.02 o 
   8   4   2       20.38       24.16      1.85 o 
   1   5   2      186.93      199.82      2.48 o 
   2   5   2       14.01       13.40      0.68 o 
   3   5   2      281.81      278.73      3.69 o 
   4   5   2      104.03      103.34      2.08 o 
   5   5   2       13.85       13.54      0.84 o 
   6   5   2      122.04      125.29      2.84 o 
   7   5   2       73.65       86.13      2.76 o 
   0   6   2      284.91      262.65      4.54 o 
   1   6   2        2.66        8.21      0.72 o 
   2   6   2       25.27       20.36      0.91 o 
   3   6   2       11.16       13.81      0.93 o 
   4   6   2        1.03        5.14      0.83 o 
   5   6   2        1.74        4.61      0.88 o 
   6   6   2       15.04       18.30      1.53 o 
   1   7   2      148.47      141.69      2.40 o 
   2   7   2      111.60      119.42      2.59 o 
   3   7   2      147.24      158.16      3.56 o 
   1   1   3    16650.27    12890.40    224.51 o 
   2   1   3     1337.90     1320.38     16.98 o 
   3   1   3     4163.73     3827.89     49.47 o 
   4   1   3     2040.92     2207.90     28.29 o 
   5   1   3       47.80       52.87      2.14 o 
   6   1   3      564.85      470.43      6.70 o 
   7   1   3      856.31      821.57     11.26 o 
   8   1   3      608.21      565.20      8.18 o 
   9   1   3      393.80      388.48      6.09 o 
  10   1   3        3.30        2.39      0.91 o 
   0   2   3     4820.29     4559.54     54.65 o 
   1   2   3       30.68       64.74      0.84 o 
   2   2   3     2461.23     2357.88     20.72 o 
   3   2   3     5783.07     5983.40    126.93 o 
   4   2   3     5704.58     5644.17    106.33 o 
   5   2   3      935.29      929.71     12.50 o 
   6   2   3     4784.52     4737.87     69.73 o 
   7   2   3      335.32      292.14     17.76 o 
   8   2   3      527.37      504.08      7.49 o 
   9   2   3       83.15       87.01      2.34 o 
   1   3   3      990.17     1043.56      8.42 o 
   2   3   3      358.63      362.68      3.39 o 
   3   3   3     3153.74     3041.30     28.79 o 
   4   3   3      180.40      179.63      2.25 o 
   5   3   3      135.31      114.42      1.87 o 
   6   3   3      195.95      198.02      3.23 o 
   7   3   3      601.62      558.04      8.46 o 
   8   3   3       52.80       53.00      1.79 o 
   9   3   3      358.95      342.98      5.98 o 
   0   4   3       64.75       47.44      2.57 o 
   1   4   3      312.90      301.58      3.19 o 
   2   4   3        2.13        1.59      0.46 o 
   3   4   3        5.81        4.94      0.45 o 
   4   4   3      158.07      134.54      2.05 o 
   5   4   3      301.98      280.39      4.06 o 
   6   4   3      139.23      153.96      2.71 o 
   7   4   3        3.19        3.46      0.73 o 
   8   4   3       62.43       65.76      2.33 o 
   1   5   3     1770.37     1735.70     15.62 o 
   2   5   3       61.39       55.36      1.19 o 
   3   5   3     1635.46     1596.18     16.86 o 
   4   5   3      320.20      291.42      4.29 o 
   5   5   3       66.00       59.89      1.64 o 
   6   5   3       21.68       27.66      1.46 o 
   7   5   3      162.78      156.97      3.93 o 
   0   6   3      745.10      743.35     10.41 o 
   1   6   3      737.00      711.88      7.62 o 
   2   6   3      421.58      408.95      5.20 o 
   3   6   3        2.66        1.85      0.66 o 
   4   6   3      245.68      244.21      3.95 o 
   5   6   3       71.44       76.96      2.23 o 
   6   6   3      134.12      141.09      5.23 o 
   1   7   3       30.79       31.11      1.23 o 
   2   7   3        3.62       10.69      1.02 o 
   3   7   3      685.95      704.68     10.67 o 
   0   0   4     3812.01     4132.61    111.98 o 
   1   0   4      102.20       83.36      1.48 o 
   2   0   4     2495.78     2683.54     98.95 o 
   3   0   4     1281.37     1459.53     26.54 o 
   4   0   4      893.84      697.59     13.19 o 
   5   0   4      111.94      114.91      2.87 o 
   6   0   4     3184.04     3225.90     58.37 o 
   7   0   4      464.13      413.22      8.60 o 
   8   0   4      530.36      522.90     10.75 o 
   9   0   4      171.29      149.43      4.19 o 
  10   0   4        0.42        1.31      1.56 o 
   1   1   4     4945.57     5111.55     42.79 o 
   2   1   4      819.94      796.02      8.58 o 
   3   1   4     3236.39     3193.16     40.81 o 
   4   1   4     3596.97     3538.82     45.01 o 
   5   1   4     1826.93     1912.92     24.70 o 
   6   1   4        9.37       16.40      1.19 o 
   7   1   4      628.32      644.23      9.03 o 
   8   1   4        1.82       16.98      0.99 o 
   9   1   4      135.75      147.61      3.48 o 
  10   1   4       47.71       44.91      2.05 o 
   0   2   4       30.18       25.32      0.72 o 
   1   2   4       28.67       26.22      0.45 o 
   2   2   4       54.06       71.94      0.92 o 
   3   2   4      120.78      117.71      4.77 o 
   4   2   4      145.93      174.12      5.17 o 
   5   2   4       12.29       25.90      1.79 o 
   6   2   4      575.69      653.23      9.13 o 
   7   2   4      413.39      397.11      6.00 o 
   8   2   4      178.39      186.15      3.67 o 
   9   2   4        2.11        3.14      0.78 o 
   1   3   4        6.13        3.53      0.46 o 
   2   3   4     1798.73     1748.23     14.71 o 
   3   3   4       98.66       68.07      1.70 o 
   4   3   4      535.46      511.07      5.36 o 
   5   3   4     1488.01     1418.12     15.18 o 
   6   3   4      367.71      352.39      5.01 o 
   7   3   4      717.10      678.65     10.02 o 
   8   3   4       71.97       63.69      1.97 o 
   9   3   4       86.00       96.19      2.39 o 
   0   4   4     2709.43     2565.55     31.79 o 
   1   4   4       15.01       10.99      0.54 o 
   2   4   4      123.55      128.44      1.79 o 
   3   4   4       78.98       77.53      1.40 o 
   4   4   4      321.07      288.24      3.63 o 
   5   4   4      116.53      127.81      2.30 o 
   6   4   4     1222.74     1182.40     13.06 o 
   7   4   4       15.08       17.44      1.26 o 
   8   4   4       18.98       26.23      1.55 o 
   1   5   4      442.03      430.48      4.81 o 
   2   5   4      179.16      180.22      2.45 o 
   3   5   4      647.91      671.34      7.63 o 
   4   5   4      109.66      101.56      2.08 o 
   5   5   4        0.08        3.34      0.62 o 
   6   5   4       61.21       61.90      1.90 o 
   7   5   4       91.06      109.52      3.15 o 
   0   6   4       34.65       41.83      1.61 o 
   1   6   4        4.53        7.81      0.73 o 
   2   6   4        2.06        8.19      0.87 o 
   3   6   4       25.16       20.92      1.02 o 
   4   6   4        1.45       11.83      1.27 o 
   5   6   4        0.14        1.83      0.79 o 
   1   7   4      469.72      449.88      5.90 o 
   2   7   4       92.48       91.72      2.24 o 
   3   7   4      370.46      360.67      5.52 o 
   1   1   5     8278.98     8894.33    170.69 o 
   2   1   5     4571.07     4783.99     58.75 o 
   3   1   5      439.34      503.96      6.15 o 
   4   1   5      161.22      178.27      6.09 o 
   5   1   5     1601.36     1647.35     21.37 o 
   6   1   5      643.12      613.72      8.52 o 
   7   1   5        1.01       19.86      1.16 o 
   8   1   5      317.37      283.49      4.60 o 
   9   1   5       10.13       15.27      1.09 o 
  10   1   5       20.07       21.10      1.44 o 
   0   2   5     7982.95     7832.92     87.58 o 
   1   2   5       59.54       36.57      0.54 o 
   2   2   5     1479.38     1312.97     10.58 o 
   3   2   5     4014.31     4010.66     41.76 o 
   4   2   5     5952.04     5866.77     82.45 o 
   5   2   5      922.48      874.96     10.69 o 
   6   2   5     7255.65     7508.48     85.86 o 
   7   2   5      493.66      490.83      6.59 o 
   8   2   5      747.06      727.57     10.67 o 
   9   2   5       33.08       33.61      1.36 o 
   1   3   5     2730.30     3096.29     25.69 o 
   2   3   5      654.56      751.54      6.56 o 
   3   3   5       60.98       42.26      0.86 o 
   4   3   5      160.32      179.99      2.13 o 
   5   3   5      917.31      858.03     10.62 o 
   6   3   5      114.74      105.29      2.09 o 
   7   3   5        0.28       31.68      1.91 o 
   8   3   5       19.36       18.40      1.08 o 
   9   3   5       31.71       40.95      2.17 o 
   0   4   5     1047.30     1087.03     14.00 o 
   1   4   5      180.95      188.88      2.36 o 
   2   4   5       36.45       39.25      0.89 o 
   3   4   5       33.55       33.98      0.90 o 
   4   4   5       50.57       42.90      1.34 o 
   5   4   5       16.52       16.09      0.84 o 
   6   4   5      171.39      173.84      4.62 o 
   7   4   5        0.10        0.16      0.52 o 
   8   4   5       38.81       43.37      1.91 o 
   1   5   5        5.22        5.44      0.55 o 
   2   5   5       16.47       12.60      0.70 o 
   3   5   5      410.03      385.08      5.30 o 
   4   5   5      399.66      352.02      4.99 o 
   5   5   5       27.03       24.65      1.05 o 
   6   5   5       25.79       34.86      1.68 o 
   7   5   5        6.96       10.82      1.24 o 
   0   6   5     2188.41     2173.06     27.63 o 
   1   6   5      321.06      320.92      3.98 o 
   2   6   5     1360.00     1311.02     14.33 o 
   3   6   5       38.44       29.59      1.18 o 
   4   6   5      919.36      921.26     11.59 o 
   5   6   5       19.02       17.28      1.42 o 
   1   7   5       10.13       15.94      1.03 o 
   2   7   5        3.39        8.70      0.92 o 
   3   7   5      277.38      290.89      4.72 o 
   0   0   6     7706.54     7309.11    191.62 o 
   1   0   6       90.75       98.29      1.46 o 
   2   0   6     2259.37     2206.39     28.69 o 
   3   0   6     2683.67     3060.66     47.70 o 
   4   0   6      572.38      548.14     10.47 o 
   5   0   6      454.60      528.18     16.65 o 
   6   0   6       23.06       20.55      1.21 o 
   7   0   6      314.05      243.33      7.71 o 
   8   0   6     1491.52     1466.88     27.57 o 
   9   0   6      181.73      155.55      4.96 o 
  10   0   6       65.35       58.72      3.04 o 
   1   1   6     1151.40     1144.10      9.26 o 
   2   1   6      255.88      281.52      2.65 o 
   3   1   6     5194.20     5315.11     59.00 o 
   4   1   6     4112.12     4224.66     48.36 o 
   5   1   6     2912.90     2960.16     37.86 o 
   6   1   6       23.98       30.52      2.04 o 
   7   1   6      589.90      560.08      7.98 o 
   8   1   6        3.68        9.31      0.98 o 
   9   1   6       18.04       19.27      1.26 o 
  10   1   6       58.33       64.98      2.29 o 
   0   2   6      307.99      334.70      5.36 o 
   1   2   6      111.10      113.95      1.11 o 
   2   2   6        0.09        0.99      0.25 o 
   3   2   6      157.70      180.20      2.13 o 
   4   2   6      164.53      211.55      2.95 o 
   5   2   6        0.64        2.28      0.67 o 
   6   2   6      112.00      210.43      7.75 o 
   7   2   6      483.21      468.21      6.34 o 
   8   2   6       44.86       54.72      1.65 o 
   9   2   6        6.08        7.53      0.95 o 
   1   3   6      332.34      268.95      2.44 o 
   2   3   6      449.04      469.16      4.05 o 
   3   3   6     2922.83     2767.37     24.65 o 
   4   3   6      513.63      480.33      4.78 o 
   5   3   6     6343.18     6363.82     80.41 o 
   6   3   6      131.10      110.06      2.00 o 
   7   3   6     2266.50     2111.56     25.31 o 
   8   3   6        9.24        9.94      0.92 o 
   9   3   6      175.37      165.58      3.32 o 
   0   4   6      574.36      542.47      7.43 o 
   1   4   6        3.42        3.58      0.39 o 
   2   4   6     1035.03     1033.92     10.17 o 
   3   4   6      335.62      359.79      4.32 o 
   4   4   6        2.74        8.85      0.69 o 
   5   4   6      286.17      300.84      3.96 o 
   6   4   6      338.76      305.98      4.11 o 
   7   4   6       16.26       16.13      0.95 o 
   8   4   6      207.38      226.18      5.00 o 
   1   5   6      308.78      332.20      3.89 o 
   2   5   6       92.30       82.07      1.49 o 
   3   5   6     1014.19     1018.70     12.35 o 
   4   5   6      372.48      365.80      5.14 o 
   5   5   6        1.78        6.92      0.75 o 
   6   5   6       34.69       34.24      1.39 o 
   7   5   6       85.29       91.18      3.69 o 
   0   6   6      338.69      341.05      6.47 o 
   1   6   6       33.25       31.24      1.03 o 
   2   6   6      116.55      110.00      2.14 o 
   3   6   6        2.73        4.49      0.71 o 
   4   6   6        3.25       19.65      1.46 o 
   5   6   6        0.59        1.71      0.88 o 
   1   7   6      217.52      211.53      3.41 o 
   2   7   6       34.53       34.92      1.39 o 
   3   7   6      499.81      510.78      7.23 o 
   1   1   7     1651.28     1657.50     14.16 o 
   2   1   7     4166.65     4520.16     38.51 o 
   3   1   7      614.44      639.28      6.58 o 
   4   1   7      308.82      332.44      4.25 o 
   5   1   7     1285.85     1285.88     15.23 o 
   6   1   7      689.80      634.40      8.01 o 
   7   1   7      213.17      213.22      3.32 o 
   8   1   7      304.65      273.06      4.36 o 
   9   1   7       67.73       62.59      2.09 o 
  10   1   7       40.02       44.83      1.91 o 
   0   2   7     2442.75     2091.96     25.95 o 
   1   2   7     8750.51     9465.80     71.93 o 
   2   2   7      819.32     1054.57      8.54 o 
   3   2   7     1060.92     1212.07     11.18 o 
   4   2   7      301.00      268.89      3.41 o 
   5   2   7       69.65       60.29      1.26 o 
   6   2   7     2911.46     2875.35     30.60 o 
   7   2   7      295.93      288.61      4.46 o 
   8   2   7       93.45       91.78      2.15 o 
   9   2   7       90.14       79.18      2.08 o 
   1   3   7      708.35      654.31      5.45 o 
   2   3   7      494.20      517.74      4.43 o 
   3   3   7       75.86       89.29      2.22 o 
   4   3   7       89.67       96.51      1.46 o 
   5   3   7     2719.49     2870.60     30.49 o 
   6   3   7      132.39      122.02      2.13 o 
   7   3   7      217.84      237.46      3.97 o 
   8   3   7        9.55       10.85      0.94 o 
   9   3   7        4.75       10.84      1.99 o 
   0   4   7      980.07      971.85     12.61 o 
   1   4   7      159.53      158.43      2.08 o 
   2   4   7      177.90      186.93      2.38 o 
   3   4   7      349.59      367.65      4.09 o 
   4   4   7      559.39      524.32      6.16 o 
   5   4   7       29.08       33.44      1.04 o 
   6   4   7      597.05      523.68      6.99 o 
   7   4   7        1.78        2.04      0.62 o 
   8   4   7       12.06       45.13      2.05 o 
   1   5   7      169.67      148.86      2.16 o 
   2   5   7      156.08      159.58      2.27 o 
   3   5   7       25.26       40.96      1.29 o 
   4   5   7      119.60      111.02      2.21 o 
   5   5   7      590.70      575.05      8.45 o 
   6   5   7       11.83       16.27      1.13 o 
   7   5   7      158.62      164.94      4.13 o 
   0   6   7     2232.32     2219.95     33.09 o 
   1   6   7      237.74      235.69      3.46 o 
   2   6   7     1017.21      974.57     10.99 o 
   3   6   7       17.33       13.34      0.96 o 
   4   6   7      568.38      561.81      7.59 o 
   5   6   7        0.29        1.31      1.01 o 
   1   7   7       61.58       62.91      1.68 o 
   2   7   7        0.72        0.39      0.61 o 
   3   7   7        1.00        9.73      1.03 o 
   0   0   8     2903.98     2951.46    135.38 o 
   1   0   8     3971.65     4135.73     53.77 o 
   2   0   8    13952.40    14383.09    832.71 o 
   3   0   8     6396.38     7200.30     99.71 o 
   4   0   8     5096.74     5344.22     79.09 o 
   5   0   8      813.22      897.26     14.11 o 
   6   0   8     1356.74     1370.63     21.24 o 
   7   0   8       58.97       51.87      1.77 o 
   8   0   8     2340.88     2376.03     45.19 o 
   9   0   8      149.54      133.03      4.53 o 
  10   0   8      183.43      184.96      5.85 o 
   1   1   8     5541.76     5912.53     60.42 o 
   2   1   8       73.55       57.37      0.67 o 
   3   1   8     1402.70     1317.45     14.19 o 
   4   1   8     1560.39     1558.04     16.67 o 
   5   1   8        8.88       18.04      0.89 o 
   6   1   8       33.96       37.03      1.83 o 
   7   1   8        4.89       16.00      1.01 o 
   8   1   8        2.51        8.31      1.54 o 
   9   1   8        2.75        4.96      0.92 o 
   0   2   8      675.55      656.06      7.66 o 
   1   2   8     1265.93     1362.41     10.42 o 
   2   2   8       26.35       18.99      0.40 o 
   3   2   8      884.32      886.56      8.29 o 
   4   2   8       23.82       13.01      0.67 o 
   5   2   8      159.53      150.16      2.26 o 
   6   2   8      180.30      181.73      6.13 o 
   7   2   8      248.39      242.07      3.92 o 
   8   2   8       23.31       20.08      1.05 o 
   9   2   8        0.00        1.52      1.06 o 
   1   3   8       67.59       74.66      0.98 o 
   2   3   8       56.89       60.50      0.82 o 
   3   3   8      537.14      531.74      4.83 o 
   4   3   8      733.09      687.94      7.16 o 
   5   3   8     1733.14     1714.23     18.57 o 
   6   3   8       47.23       47.94      1.42 o 
   7   3   8     1046.03     1025.26     19.90 o 
   8   3   8        1.10        1.86      0.68 o 
   9   3   8      136.27      137.92      2.97 o 
   0   4   8      220.02      213.36      4.02 o 
   1   4   8      492.60      478.17      5.06 o 
   2   4   8     4598.87     4665.63     43.42 o 
   3   4   8       61.62       46.98      1.15 o 
   4   4   8     2075.56     2129.20     22.45 o 
   5   4   8       37.65       42.70      1.15 o 
   6   4   8      292.11      278.74      4.24 o 
   7   4   8        7.23        6.12      0.75 o 
   8   4   8      848.23      876.76     12.84 o 
   1   5   8      537.85      506.15      5.53 o 
   2   5   8      468.25      426.64      5.24 o 
   3   5   8     1563.26     1469.04     15.74 o 
   4   5   8      310.46      338.54      4.85 o 
   5   5   8       18.55       32.31      2.21 o 
   6   5   8        1.82        1.07      0.66 o 
   7   5   8       61.96       65.21      2.46 o 
   0   6   8      246.24      236.40      4.94 o 
   1   6   8       29.11       30.61      1.15 o 
   2   6   8       30.37       30.65      1.15 o 
   3   6   8        8.00        7.13      0.80 o 
   4   6   8       17.66       22.97      1.29 o 
   5   6   8        3.60        1.93      0.76 o 
   1   7   8       16.70       21.87      1.08 o 
   2   7   8        3.65        3.86      0.76 o 
   1   1   9    22257.31    21136.33    599.74 o 
   2   1   9       30.59       28.28      0.47 o 
   3   1   9      130.94      152.42      1.78 o 
   4   1   9     2565.41     2679.68     28.24 o 
   5   1   9     1645.59     1538.46     16.61 o 
   6   1   9      349.13      305.42      4.35 o 
   7   1   9      414.75      401.83      5.72 o 
   8   1   9      310.95      275.35      5.06 o 
   9   1   9      139.28      141.14      3.35 o 
   0   2   9     5896.62     5846.44     84.48 o 
   1   2   9     6007.41     6337.58     51.04 o 
   2   2   9       82.04       94.05      1.00 o 
   3   2   9      231.05      251.45      2.98 o 
   4   2   9      106.51       84.76      1.26 o 
   5   2   9      174.97      149.93      2.53 o 
   6   2   9     1296.75     1230.16     15.05 o 
   7   2   9      439.37      445.28      6.29 o 
   8   2   9        8.32       10.53      0.89 o 
   9   2   9       61.51       56.79      2.05 o 
   1   3   9     1713.73     1692.05     12.95 o 
   2   3   9     1012.75      982.51      8.06 o 
   3   3   9       16.98       13.01      0.45 o 
   4   3   9      145.26      126.29      2.11 o 
   5   3   9      554.93      605.46      7.12 o 
   6   3   9      277.09      272.44      4.19 o 
   7   3   9       20.77       32.80      2.75 o 
   8   3   9       10.12       11.57      0.96 o 
   9   3   9       30.59       43.80      1.88 o 
   0   4   9     1944.67     1922.76     28.22 o 
   1   4   9      596.28      583.20      6.03 o 
   2   4   9      594.12      587.88      6.11 o 
   3   4   9      618.15      586.53      6.20 o 
   4   4   9      357.82      387.44      4.78 o 
   5   4   9        1.62        1.41      0.52 o 
   6   4   9      168.07      168.55      2.97 o 
   7   4   9        2.69        4.96      0.73 o 
   8   4   9       50.45      105.26      2.92 o 
   1   5   9     3249.46     3222.56     30.41 o 
   2   5   9       17.98       19.58      0.90 o 
   3   5   9      420.80      382.28      4.84 o 
   4   5   9      368.00      376.96      5.30 o 
   5   5   9     1339.54     1315.82     17.65 o 
   6   5   9        1.16        2.17      0.71 o 
   7   5   9      355.55      337.00      5.73 o 
   0   6   9     1380.04     1389.78     21.37 o 
   1   6   9      256.52      245.11      3.59 o 
   2   6   9      268.20      261.92      3.78 o 
   3   6   9        4.35        3.71      0.74 o 
   4   6   9       75.21       77.81      2.18 o 
   5   6   9        3.91        5.09      0.92 o 
   1   7   9       78.71       81.74      1.93 o 
   2   7   9        0.05        0.18      0.63 o 
   0   0  10     5783.86     6151.09    242.93 o 
   1   0  10       82.27       66.35      1.00 o 
   2   0  10     4740.48     4717.85     65.54 o 
   3   0  10       76.54       69.42      1.42 o 
   4   0  10       27.60       13.47      0.74 o 
   5   0  10      282.50      298.89      5.30 o 
   6   0  10      138.47      141.12      3.09 o 
   7   0  10      222.24      227.31      6.44 o 
   8   0  10     1343.31     1440.74     28.42 o 
   9   0  10       27.21       27.12      2.04 o 
   1   1  10       16.80       25.19      0.58 o 
   2   1  10      335.89      322.87      3.01 o 
   3   1  10      220.72      161.70      1.86 o 
   4   1  10      305.12      257.36      3.21 o 
   5   1  10      550.48      600.63      6.90 o 
   6   1  10       46.51       52.93      1.25 o 
   7   1  10      141.72      147.21      3.13 o 
   8   1  10       25.76       27.66      1.41 o 
   9   1  10       38.03       44.28      1.86 o 
   0   2  10     2192.11     2544.28     28.78 o 
   1   2  10      353.56      387.02      3.35 o 
   2   2  10        8.84       14.52      0.72 o 
   3   2  10      188.77      211.06      2.15 o 
   4   2  10       44.95       49.61      1.04 o 
   5   2  10       56.15       56.55      1.19 o 
   6   2  10      191.47      179.00      3.02 o 
   7   2  10      110.35      120.15      2.76 o 
   8   2  10       70.22       64.92      2.08 o 
   9   2  10        0.27        0.45      0.75 o 
   1   3  10       11.98       13.07      0.43 o 
   2   3  10      781.03      827.28      6.86 o 
   3   3  10        0.85        2.16      0.34 o 
   4   3  10      576.24      606.75      6.40 o 
   5   3  10       94.35      103.78      3.03 o 
   6   3  10       17.21       19.50      1.00 o 
   7   3  10        5.72        6.40      1.15 o 
   8   3  10       35.84       32.32      1.32 o 
   9   3  10        9.50       14.52      1.28 o 
   0   4  10      340.30      349.69      6.00 o 
   1   4  10      225.71      213.69      2.61 o 
   2   4  10     4552.20     4756.69     44.28 o 
   3   4  10       43.89       43.07      1.13 o 
   4   4  10     2878.73     2945.60     30.73 o 
   5   4  10       72.38       66.87      1.62 o 
   6   4  10      809.99      777.47      9.85 o 
   7   4  10       29.32       31.49      1.24 o 
   8   4  10     1157.04     1215.52     15.04 o 
   1   5  10      266.85      316.81      4.49 o 
   2   5  10     1172.15     1151.36     12.53 o 
   3   5  10       85.30       81.01      1.67 o 
   4   5  10      177.88      186.12      3.54 o 
   5   5  10      111.55      144.35      3.34 o 
   6   5  10       10.29       11.10      1.02 o 
   7   5  10        0.56       10.61      1.13 o 
   0   6  10      179.44      163.72      3.87 o 
   1   6  10        9.94       11.93      0.89 o 
   2   6  10        0.05        0.78      0.58 o 
   3   6  10       18.54       17.81      1.07 o 
   4   6  10        4.67        9.64      1.00 o 
   5   6  10       10.54        9.40      1.06 o 
   1   7  10       11.02       14.99      1.02 o 
   2   7  10       36.84       30.43      1.47 o 
   1   1  11    11241.62    11503.58    166.62 o 
   2   1  11      921.15      961.10      8.38 o 
   3   1  11      214.79      230.68      2.50 o 
   4   1  11      573.12      568.66      6.03 o 
   5   1  11     2405.73     2382.30     25.29 o 
   6   1  11      139.86      125.33      2.29 o 
   7   1  11      646.30      624.01      8.26 o 
   8   1  11       45.78       44.85      1.72 o 
   9   1  11      137.13      147.40      3.46 o 
   0   2  11        5.17       18.29      0.79 o 
   1   2  11     7616.99     8059.00     64.79 o 
   2   2  11     4162.04     4466.32     33.88 o 
   3   2  11      373.30      376.48      3.38 o 
   4   2  11      506.47      520.20      5.62 o 
   5   2  11      106.21       88.91      1.78 o 
   6   2  11      179.96      172.72      2.95 o 
   7   2  11      832.06      808.79     10.98 o 
   8   2  11      197.85      205.67      4.24 o 
   9   2  11       14.09       19.50      1.47 o 
   1   3  11     1195.84     1081.58      8.91 o 
   2   3  11      396.17      355.43      3.18 o 
   3   3  11       91.08       89.20      1.21 o 
   4   3  11       15.66       19.72      0.68 o 
   5   3  11      882.66      923.41     11.45 o 
   6   3  11      232.63      213.56      3.49 o 
   7   3  11       93.28       93.18      2.14 o 
   8   3  11       16.94       15.30      1.02 o 
   9   3  11       99.60      103.85      2.87 o 
   0   4  11      265.87      278.27      4.98 o 
   1   4  11      414.99      398.27      4.74 o 
   2   4  11       20.28       34.74      1.52 o 
   3   4  11       36.35       35.48      0.90 o 
   4   4  11      388.40      350.62      4.85 o 
   5   4  11      123.49      117.77      2.26 o 
   6   4  11      199.20      161.39      2.90 o 
   7   4  11        5.38        8.58      0.86 o 
   8   4  11      100.97      117.59      2.61 o 
   1   5  11     4675.65     4805.08     48.93 o 
   2   5  11      132.10      121.27      2.12 o 
   3   5  11      567.84      561.77      6.68 o 
   4   5  11      939.27      918.56     12.71 o 
   5   5  11      951.89     1005.57     13.86 o 
   6   5  11        6.95        6.09      0.89 o 
   7   5  11      196.49      215.99      4.20 o 
   0   6  11      105.87      108.02      3.00 o 
   1   6  11       99.24       95.04      1.97 o 
   2   6  11       88.39       90.20      1.93 o 
   3   6  11        5.49        5.86      0.85 o 
   4   6  11       40.83       41.82      1.64 o 
   5   6  11        7.95       12.05      1.11 o 
   1   7  11      148.89      130.45      2.54 o 
   2   7  11        1.57        0.52      0.73 o 
   0   0  12    30105.90    21144.79    538.89 o 
   1   0  12     1963.56     2058.44     23.43 o 
   2   0  12    12028.93    12784.50    353.50 o 
   3   0  12       50.74       41.50      0.98 o 
   4   0  12      181.23      100.74      1.93 o 
   5   0  12      114.33      103.29      2.32 o 
   6   0  12       60.91       46.49      2.11 o 
   7   0  12     1071.53     1036.26     20.75 o 
   8   0  12      544.53      563.05     12.54 o 
   9   0  12        0.01        2.37      2.31 o 
   1   1  12     1154.10     1436.91     12.30 o 
   2   1  12       52.76       52.53      1.12 o 
   3   1  12      605.66      661.53      6.39 o 
   4   1  12       61.38       54.93      0.97 o 
   5   1  12      936.31      922.29     10.23 o 
   6   1  12      185.99      181.45      2.97 o 
   7   1  12      213.77      227.92      4.26 o 
   8   1  12        2.21        2.69      0.79 o 
   9   1  12       38.45       50.24      1.92 o 
   0   2  12     7664.30     7995.14    123.86 o 
   1   2  12        3.06        2.58      0.28 o 
   2   2  12      507.60      573.36      4.89 o 
   3   2  12       12.48       12.34      0.56 o 
   4   2  12       26.41       23.87      1.16 o 
   5   2  12       31.66       28.77      0.97 o 
   6   2  12      143.82      126.94      2.37 o 
   7   2  12       19.70       43.73      2.72 o 
   8   2  12       33.10       48.90      3.20 o 
   9   2  12        2.32        3.42      0.83 o 
   1   3  12      737.02      739.83      7.22 o 
   2   3  12      173.31      192.67      1.83 o 
   3   3  12      602.93      620.86      5.69 o 
   4   3  12       59.42       64.65      1.30 o 
   5   3  12     1840.50     1864.37     22.08 o 
   6   3  12        5.41       10.95      1.39 o 
   7   3  12      291.52      282.37      4.45 o 
   8   3  12       59.98       55.86      1.96 o 
   0   4  12      680.29      622.78      9.89 o 
   1   4  12      168.52      159.99      2.32 o 
   2   4  12     2864.63     2854.72     27.24 o 
   3   4  12      359.70      310.32      3.62 o 
   4   4  12      753.75      714.12      8.91 o 
   5   4  12      110.23       99.15      2.04 o 
   6   4  12      121.64      109.67      2.36 o 
   7   4  12      311.25      298.71      4.62 o 
   8   4  12      659.59      707.55     10.56 o 
   1   5  12      390.18      400.74      5.01 o 
   2   5  12      486.02      454.43      5.56 o 
   3   5  12        0.53        4.36      0.68 o 
   4   5  12      421.38      415.29      6.47 o 
   5   5  12      284.07      295.48      5.06 o 
   6   5  12        6.30        6.14      0.93 o 
   7   5  12       29.51       36.90      1.64 o 
   0   6  12     1041.76     1051.43     16.64 o 
   1   6  12       22.96       25.51      1.06 o 
   2   6  12      117.46      122.22      2.57 o 
   3   6  12       29.58       31.44      1.31 o 
   4   6  12        0.43        4.84      0.89 o 
   5   6  12        7.98        8.50      1.05 o 
   1   7  12      204.81      204.77      3.72 o 
   2   7  12       47.71       42.21      1.57 o 
   1   1  13     6852.23     7324.37     65.84 o 
   2   1  13     3033.79     3215.66     33.43 o 
   3   1  13     1600.98     1722.81     15.93 o 
   4   1  13       15.63        7.96      0.43 o 
   5   1  13     1051.51     1010.76     12.31 o 
   6   1  13        1.62        3.95      0.68 o 
   7   1  13      294.93      265.33      4.75 o 
   8   1  13       74.75       64.44      2.04 o 
   9   1  13       24.84       30.24      1.52 o 
   0   2  13     1103.04     1070.54     12.34 o 
   1   2  13     3719.15     3732.70     29.82 o 
   2   2  13     6546.64     6707.76     53.90 o 
   3   2  13       14.70       12.24      0.51 o 
   4   2  13     2157.16     2225.90     21.95 o 
   5   2  13       75.89       72.07      1.57 o 
   6   2  13      160.58      163.58      3.18 o 
   7   2  13      839.03      834.39     12.15 o 
   8   2  13      718.79      768.25     15.10 o 
   9   2  13        6.22       11.33      1.14 o 
   1   3  13        4.91        4.21      0.48 o 
   2   3  13      219.53      219.15      2.17 o 
   3   3  13      118.75      115.79      1.69 o 
   4   3  13      205.84      203.98      2.65 o 
   5   3  13     1533.96     1522.05     18.21 o 
   6   3  13      182.08      161.37      2.85 o 
   7   3  13      201.88      182.22      3.25 o 
   8   3  13       26.70       22.97      1.35 o 
   0   4  13       71.19       59.46      1.75 o 
   1   4  13      124.79      115.39      1.68 o 
   2   4  13        9.33       16.87      0.75 o 
   3   4  13       68.61       56.20      1.24 o 
   4   4  13      141.14      147.90      2.53 o 
   5   4  13      328.86      293.17      4.32 o 
   6   4  13      187.06      181.77      3.14 o 
   7   4  13        2.21       16.87      1.18 o 
   8   4  13       32.27       50.18      1.93 o 
   1   5  13     1761.62     1706.37     18.07 o 
   2   5  13       27.44       24.45      1.29 o 
   3   5  13       20.69       21.64      1.02 o 
   4   5  13      326.08      334.46      5.47 o 
   5   5  13      346.35      366.11      5.96 o 
   6   5  13       61.58       61.23      1.95 o 
   0   6  13      723.53      672.09     11.27 o 
   1   6  13        0.28        0.32      0.58 o 
   2   6  13     1688.99     1685.45     19.83 o 
   3   6  13      228.00      202.90      3.56 o 
   4   6  13      519.78      554.32      8.47 o 
   5   6  13        0.70        1.14      0.85 o 
   1   7  13       40.25       42.15      1.62 o 
   0   0  14     3406.53     3794.48     76.92 o 
   1   0  14      994.64      961.86     11.07 o 
   2   0  14     2661.87     2736.32     31.04 o 
   3   0  14      576.98      600.03      9.34 o 
   4   0  14      163.82      166.34      2.85 o 
   5   0  14        3.66       10.26      1.02 o 
   6   0  14      100.32       98.22      3.21 o 
   7   0  14     1740.16     1700.69     46.55 o 
   8   0  14      179.26      165.94      5.09 o 
   9   0  14        6.73        6.43      1.41 o 
   1   1  14       14.50        2.17      0.28 o 
   2   1  14       13.15       25.30      0.62 o 
   3   1  14       98.29      130.01      1.97 o 
   4   1  14       45.22       46.75      1.06 o 
   5   1  14     2245.49     2187.32     25.60 o 
   6   1  14      189.83      191.53      3.58 o 
   7   1  14      442.68      423.50      6.82 o 
   8   1  14        0.35        5.18      0.85 o 
   9   1  14       61.88       67.44      2.21 o 
   0   2  14      572.31      552.99      6.61 o 
   1   2  14      633.12      686.91      5.75 o 
   2   2  14     1793.41     1862.57     15.06 o 
   3   2  14     1481.24     1533.67     13.33 o 
   4   2  14      357.93      395.26      4.85 o 
   5   2  14      133.92      131.28      2.31 o 
   6   2  14       62.18       60.78      2.42 o 
   7   2  14       40.32       53.01      1.85 o 
   8   2  14        1.02       26.34      2.30 o 
   9   2  14       15.18       15.67      1.30 o 
   1   3  14     5959.79     6416.47     51.20 o 
   2   3  14      854.62      868.83      7.32 o 
   3   3  14     1152.55     1153.63     10.11 o 
   4   3  14      348.27      343.68      4.00 o 
   5   3  14     2913.48     2909.70     33.90 o 
   6   3  14        2.14        5.29      0.84 o 
   7   3  14      507.53      480.15      7.63 o 
   8   3  14        7.95        7.00      0.98 o 
   0   4  14        9.06       11.96      0.76 o 
   1   4  14      357.47      360.39      4.04 o 
   2   4  14      746.29      723.91      7.47 o 
   3   4  14      149.45      145.10      2.23 o 
   4   4  14       56.49       59.89      1.45 o 
   5   4  14       34.03       38.68      1.25 o 
   6   4  14       12.86       14.65      0.96 o 
   7   4  14      444.70      446.40      6.31 o 
   8   4  14      151.39      172.27      4.49 o 
   1   5  14      353.01      347.53      4.47 o 
   2   5  14      134.83      140.79      2.58 o 
   3   5  14        3.21        2.66      0.63 o 
   4   5  14      292.22      263.84      4.58 o 
   5   5  14      199.89      210.87      3.98 o 
   6   5  14       34.03       39.20      1.61 o 
   0   6  14      136.16      149.62      3.66 o 
   1   6  14       63.85       67.26      1.64 o 
   2   6  14       10.95       29.27      1.36 o 
   3   6  14      191.57      195.27      3.48 o 
   4   6  14       42.32       51.72      2.61 o 
   5   6  14       19.79       18.05      1.33 o 
   1   7  14      925.39      972.79     12.36 o 
   1   1  15      858.03      820.82      7.18 o 
   2   1  15      651.89      646.29      6.14 o 
   3   1  15     1105.07     1139.12     10.62 o 
   4   1  15       18.44       13.48      0.55 o 
   5   1  15      593.17      570.98      6.94 o 
   6   1  15       22.64       21.15      1.06 o 
   7   1  15       21.61       32.09      3.29 o 
   8   1  15      183.93      169.66      3.94 o 
   9   1  15       28.50       34.30      1.65 o 
   0   2  15      232.75      192.30      2.62 o 
   1   2  15     1712.40     1652.77     13.36 o 
   2   2  15     6083.54     6062.49     54.46 o 
   3   2  15       33.75       25.29      0.68 o 
   4   2  15     4526.77     4644.63     45.28 o 
   5   2  15       79.14       74.86      1.60 o 
   6   2  15     1156.35     1125.90     18.12 o 
   7   2  15      512.33      497.83      7.82 o 
   8   2  15     1029.20     1057.40     15.22 o 
   9   2  15       20.86       26.99      1.51 o 
   1   3  15      292.36      359.20      3.27 o 
   2   3  15      419.27      396.17      3.61 o 
   3   3  15      277.15      313.47      3.20 o 
   4   3  15      293.64      306.45      3.65 o 
   5   3  15      196.46      214.24      4.50 o 
   6   3  15       45.60       42.83      1.34 o 
   7   3  15       11.60       20.78      1.73 o 
   8   3  15        0.29        0.48      0.73 o 
   0   4  15      296.30      306.31      4.66 o 
   1   4  15      117.21      111.60      1.56 o 
   2   4  15       36.39       43.97      1.00 o 
   3   4  15       14.87       12.76      0.69 o 
   4   4  15      151.16      150.32      2.57 o 
   5   4  15      257.88      248.39      3.81 o 
   6   4  15      292.54      292.98      4.46 o 
   7   4  15       12.96       23.52      1.91 o 
   1   5  15       23.66       35.94      1.16 o 
   2   5  15      225.46      214.27      3.45 o 
   3   5  15      210.20      211.60      3.47 o 
   4   5  15       25.86       32.16      1.36 o 
   5   5  15       75.22       74.69      2.12 o 
   6   5  15       55.24       73.14      2.17 o 
   0   6  15       77.54       66.94      2.29 o 
   1   6  15        7.65        9.51      1.09 o 
   2   6  15     1184.89     1157.03     14.10 o 
   3   6  15      103.28       99.95      2.32 o 
   4   6  15      702.14      700.24     10.34 o 
   0   0  16     5293.35     6037.95    110.93 o 
   1   0  16     1554.85     1471.76     16.76 o 
   2   0  16     2375.78     2591.62     32.63 o 
   3   0  16      749.05      741.58     10.08 o 
   4   0  16        0.61        2.94      0.61 o 
   5   0  16       47.84       56.47      1.90 o 
   6   0  16      107.11      109.06      3.45 o 
   7   0  16     2265.73     2349.30     44.29 o 
   8   0  16       34.83       38.05      2.29 o 
   9   0  16        7.74        7.96      1.46 o 
   1   1  16     4707.00     4849.74     41.49 o 
   2   1  16     1116.24     1140.21     10.53 o 
   3   1  16      101.26       97.60      2.34 o 
   4   1  16      175.51      187.56      2.89 o 
   5   1  16     3174.63     3181.42     37.22 o 
   6   1  16      224.88      203.99      3.74 o 
   7   1  16      698.38      668.86      9.98 o 
   8   1  16        3.44        8.67      1.01 o 
   9   1  16      140.17      151.17      4.23 o 
   0   2  16     1150.42     1210.49     13.95 o 
   1   2  16       48.22       51.37      0.78 o 
   2   2  16     1523.49     1698.47     13.78 o 
   3   2  16      374.06      373.43      3.89 o 
   4   2  16      159.53      171.57      3.60 o 
   5   2  16       21.94       23.77      0.86 o 
   6   2  16       33.55       49.82      2.49 o 
   7   2  16      112.31      114.60      2.75 o 
   8   2  16        6.93       44.25      1.84 o 
   9   2  16        3.09        4.45      0.95 o 
   1   3  16     1434.53     1410.32     11.55 o 
   2   3  16      200.91      195.03      2.01 o 
   3   3  16       34.94       34.55      0.76 o 
   4   3  16      187.98      178.79      2.41 o 
   5   3  16     2684.11     2822.12     32.90 o 
   6   3  16        2.10        2.87      0.61 o 
   7   3  16      403.80      396.33      6.52 o 
   8   3  16        5.56        5.68      0.94 o 
   0   4  16      882.52      886.06     11.88 o 
   1   4  16      882.62      892.87      8.48 o 
   2   4  16       25.06       29.96      0.97 o 
   3   4  16        5.25        8.79      0.83 o 
   4   4  16       89.48       94.54      1.77 o 
   5   4  16       13.83       15.58      0.91 o 
   6   4  16      174.76      187.58      3.24 o 
   7   4  16      242.50      246.18      4.57 o 
   1   5  16     1857.00     1758.66     20.35 o 
   2   5  16      240.88      248.24      3.85 o 
   3   5  16      132.87      116.33      2.35 o 
   4   5  16       26.04       22.06      1.17 o 
   5   5  16      191.60      191.10      3.75 o 
   6   5  16       61.01       61.57      2.00 o 
   0   6  16       41.29       38.73      1.77 o 
   1   6  16        1.95        2.61      0.72 o 
   2   6  16      132.00      137.53      2.78 o 
   3   6  16        0.12        0.90      0.72 o 
   4   6  16       12.04       19.46      1.28 o 
   1   1  17     6284.64     6671.87     57.16 o 
   2   1  17     1187.21     1116.27     10.33 o 
   3   1  17     2732.57     2762.34     24.99 o 
   4   1  17       16.92       13.75      0.62 o 
   5   1  17       43.33       57.39      2.08 o 
   6   1  17       26.33       23.67      1.14 o 
   7   1  17       70.24       80.55      2.30 o 
   8   1  17      210.93      202.80      4.85 o 
   9   1  17      171.48      195.04      4.19 o 
   0   2  17      143.52       96.03      1.75 o 
   1   2  17     1310.67     1302.36     10.63 o 
   2   2  17     3113.76     3015.98     25.45 o 
   3   2  17       38.89       37.63      0.79 o 
   4   2  17     2423.81     2364.41     23.45 o 
   5   2  17        0.14        0.72      0.41 o 
   6   2  17      959.66      913.08     14.97 o 
   7   2  17      184.90      164.93      3.83 o 
   8   2  17      821.02      859.71     19.42 o 
   9   2  17       79.39       88.02      2.60 o 
   1   3  17       41.72       38.84      0.87 o 
   2   3  17     1028.27      991.46      8.79 o 
   3   3  17      568.45      534.55      5.08 o 
   4   3  17      189.22      175.31      2.23 o 
   5   3  17        8.35       34.97      1.58 o 
   6   3  17       14.71       13.83      1.01 o 
   7   3  17       15.09       23.43      1.78 o 
   8   3  17        7.80        9.18      1.22 o 
   0   4  17       74.96       82.20      3.82 o 
   1   4  17       11.55       13.39      1.14 o 
   2   4  17      281.22      271.49      3.32 o 
   3   4  17      194.52      166.10      2.34 o 
   4   4  17       42.26       53.71      1.86 o 
   5   4  17       99.14       91.48      1.97 o 
   6   4  17      367.86      376.02      5.42 o 
   7   4  17        0.01        3.90      0.86 o 
   1   5  17      247.31      243.31      3.78 o 
   2   5  17      102.02       95.62      2.06 o 
   3   5  17      608.18      591.17      7.75 o 
   4   5  17       19.78       24.74      1.25 o 
   5   5  17      121.12      111.01      3.04 o 
   6   5  17        5.71        9.82      1.09 o 
   0   6  17       38.68       27.72      1.92 o 
   1   6  17       64.53       54.44      1.65 o 
   2   6  17      548.56      575.18      7.77 o 
   3   6  17       12.71       18.91      1.16 o 
   4   6  17      329.98      338.80      5.85 o 
   0   0  18     9768.71    10083.09    207.35 o 
   1   0  18     5745.06     6065.04     77.43 o 
   2   0  18     1974.50     1993.42     41.79 o 
   3   0  18       17.25       16.99      0.89 o 
   4   0  18      733.99      725.08     11.88 o 
   5   0  18      303.01      285.47      5.60 o 
   6   0  18     1232.78     1204.03     23.43 o 
   7   0  18     1375.29     1378.92     26.91 o 
   8   0  18      849.10      888.98     19.58 o 
   9   0  18       18.84       22.16      1.99 o 
   1   1  18     4018.38     4174.37     35.51 o 
   2   1  18      675.51      732.31      6.94 o 
   3   1  18       66.39       75.49      2.60 o 
   4   1  18      163.37      163.86      2.76 o 
   5   1  18     2589.55     2482.55     26.87 o 
   6   1  18      271.29      267.65      4.61 o 
   7   1  18      382.17      348.34      5.85 o 
   8   1  18       23.81       29.97      1.47 o 
   9   1  18       31.25       44.16      1.89 o 
   0   2  18      165.49      178.70      2.48 o 
   1   2  18      243.20      243.25      2.30 o 
   2   2  18      156.97      143.50      1.66 o 
   3   2  18        5.70        7.04      0.44 o 
   4   2  18        7.02       15.87      0.87 o 
   5   2  18       31.59       29.69      1.08 o 
   6   2  18       10.11       12.42      1.43 o 
   7   2  18       23.07       21.32      1.26 o 
   8   2  18        0.69       30.84      1.81 o 
   1   3  18      936.27      919.32      7.72 o 
   2   3  18       92.50       90.58      1.26 o 
   3   3  18       24.53       32.54      0.83 o 
   4   3  18        3.04        3.37      0.64 o 
   5   3  18     1865.46     1897.63     24.12 o 
   6   3  18        0.27        0.68      0.61 o 
   7   3  18      163.09      152.69      3.29 o 
   8   3  18        0.48        0.81      0.94 o 
   0   4  18     6416.77     6448.14     80.49 o 
   1   4  18      927.68      903.02      9.20 o 
   2   4  18     2108.18     2145.41     20.84 o 
   3   4  18        0.48        3.48      0.57 o 
   4   4  18      715.47      712.75      8.16 o 
   5   4  18       42.20       40.10      1.27 o 
   6   4  18      402.48      414.73      6.60 o 
   7   4  18      189.37      191.74      3.85 o 
   1   5  18       99.14       98.61      2.08 o 
   2   5  18       23.75       22.17      1.02 o 
   3   5  18        1.88        8.76      1.08 o 
   4   5  18       43.52       44.31      1.45 o 
   5   5  18       50.55       53.64      1.81 o 
   6   5  18       21.40       24.16      1.59 o 
   0   6  18      209.75      211.45      5.80 o 
   1   6  18       28.25       27.20      1.24 o 
   2   6  18      151.77      166.80      3.16 o 
   3   6  18        6.86        8.56      0.93 o 
   4   6  18        5.63       11.60      1.15 o 
   1   1  19     1049.41     1000.21      9.25 o 
   2   1  19        3.36        1.50      0.31 o 
   3   1  19     1153.18     1108.73     10.38 o 
   4   1  19       99.23       94.90      1.73 o 
   5   1  19      204.57      214.53      3.61 o 
   6   1  19        5.28        8.78      1.22 o 
   7   1  19      558.91      551.42      8.48 o 
   8   1  19       78.68       78.76      2.35 o 
   9   1  19      313.95      329.88      9.56 o 
   0   2  19      643.21      588.94      7.09 o 
   1   2  19       81.42       63.72      0.85 o 
   2   2  19      723.09      713.11      6.43 o 
   3   2  19       39.88       37.69      0.81 o 
   4   2  19     1030.96      962.32     10.03 o 
   5   2  19        4.08        4.91      0.64 o 
   6   2  19      417.48      366.61      5.93 o 
   7   2  19        6.66        8.18      1.00 o 
   8   2  19      450.51      436.15      7.25 o 
   1   3  19     1341.61     1258.72     10.98 o 
   2   3  19       22.35       25.66      0.67 o 
   3   3  19     2168.05     2177.61     18.72 o 
   4   3  19      983.04      998.32      9.53 o 
   5   3  19      390.81      396.26      5.64 o 
   6   3  19       24.65       28.63      1.28 o 
   7   3  19      161.95      163.92      3.44 o 
   8   3  19       17.99       19.55      1.51 o 
   0   4  19      185.91      198.84      5.14 o 
   1   4  19      279.39      268.84      3.28 o 
   2   4  19      549.86      527.35      5.77 o 
   3   4  19      573.83      561.42      6.15 o 
   4   4  19       15.47       18.62      0.91 o 
   5   4  19       64.95       66.53      1.77 o 
   6   4  19       73.32       89.32      2.33 o 
   7   4  19        0.06        5.93      0.95 o 
   1   5  19        0.50        1.72      0.59 o 
   2   5  19        0.28        0.75      0.55 o 
   3   5  19      413.60      418.34      5.86 o 
   4   5  19       80.59       88.68      2.07 o 
   5   5  19      411.15      424.25      6.79 o 
   6   5  19        3.45        8.37      2.60 o 
   0   6  19       19.77       25.60      1.97 o 
   1   6  19       14.49       17.48      1.29 o 
   2   6  19      372.04      356.67      5.36 o 
   3   6  19       59.02       59.86      1.78 o 
   4   6  19       37.13       38.37      1.63 o 
   0   0  20    13927.94    14354.28    261.52 o 
   1   0  20     3823.23     3794.78     47.86 o 
   2   0  20     3377.77     3452.99     47.49 o 
   3   0  20      143.90      132.16      2.84 o 
   4   0  20     1432.36     1384.72     21.60 o 
   5   0  20      667.98      652.39     11.12 o 
   6   0  20     2265.13     2256.71     42.28 o 
   7   0  20      687.75      655.75     13.88 o 
   8   0  20     1223.41     1245.78     24.86 o 
   9   0  20       69.77       78.01      4.06 o 
   1   1  20       20.59       17.81      1.15 o 
   2   1  20     2060.67     2016.23     18.35 o 
   3   1  20     1045.83     1078.21     10.88 o 
   4   1  20      564.61      525.76      6.36 o 
   5   1  20      612.65      631.03      7.65 o 
   6   1  20      265.22      263.41      4.56 o 
   7   1  20        0.04       16.71      3.93 o 
   8   1  20       17.58       19.94      1.29 o 
   9   1  20       89.68      107.41      3.95 o 
   0   2  20     1651.08     1620.81     18.59 o 
   1   2  20      192.27      186.21      2.00 o 
   2   2  20      329.16      320.61      3.18 o 
   3   2  20       18.92       20.42      0.76 o 
   4   2  20       34.88       25.54      0.94 o 
   5   2  20        7.36        9.43      0.78 o 
   6   2  20       54.58       43.76      1.57 o 
   7   2  20       41.24       39.12      1.58 o 
   8   2  20       25.10       26.63      1.45 o 
   1   3  20       27.07       32.13      1.94 o 
   2   3  20     1362.14     1360.40     11.90 o 
   3   3  20     1986.58     1992.24     17.22 o 
   4   3  20       49.68       57.02      1.18 o 
   5   3  20      195.42      205.81      3.43 o 
   6   3  20        7.21        7.88      0.88 o 
   7   3  20        0.04        4.85      1.05 o 
   8   3  20       13.50       15.10      1.44 o 
   0   4  20     1778.47     1734.62     25.87 o 
   1   4  20      306.27      306.22      3.64 o 
   2   4  20      743.64      720.33      7.59 o 
   3   4  20      223.21      215.20      2.87 o 
   4   4  20      748.19      755.86      8.08 o 
   5   4  20       86.50       85.04      2.15 o 
   6   4  20      531.55      539.30      8.19 o 
   7   4  20      227.53      234.22      4.43 o 
   1   5  20        1.27        2.30      0.61 o 
   2   5  20       58.81       55.16      1.55 o 
   3   5  20       24.06       29.00      1.21 o 
   4   5  20       21.43       18.69      1.05 o 
   5   5  20       40.69       46.65      1.72 o 
   6   5  20       59.92       67.14      2.50 o 
   0   6  20      281.67      289.75      7.30 o 
   1   6  20        0.79        0.68      0.78 o 
   2   6  20      154.44      152.25      2.98 o 
   3   6  20       24.87       26.43      1.24 o 
   1   1  21     4888.05     4834.12     43.37 o 
   2   1  21        1.87        6.35      0.62 o 
   3   1  21     2252.73     2264.06     22.08 o 
   4   1  21       98.25       92.06      1.72 o 
   5   1  21     1390.51     1329.05     14.93 o 
   6   1  21       98.60       98.43      2.20 o 
   7   1  21     1047.02     1002.83     14.24 o 
   8   1  21        3.67        3.44      0.89 o 
   0   2  21      398.11      379.27      7.25 o 
   1   2  21       40.03       41.82      0.74 o 
   2   2  21       40.50       44.46      0.80 o 
   3   2  21      230.85      235.14      2.71 o 
   4   2  21      347.92      362.51      4.27 o 
   5   2  21        1.21        3.60      0.94 o 
   6   2  21      541.15      551.53      8.30 o 
   7   2  21        2.80        4.82      0.90 o 
   8   2  21        0.49        1.58      0.81 o 
   1   3  21     3091.02     2942.67     24.94 o 
   2   3  21       11.57       14.22      0.61 o 
   3   3  21     2797.63     2710.90     23.17 o 
   4   3  21      840.51      868.10      8.51 o 
   5   3  21      663.96      601.65      8.67 o 
   6   3  21       29.04       29.80      1.32 o 
   7   3  21      277.02      246.02      6.53 o 
   8   3  21       29.53       30.52      1.75 o 
   0   4  21     1797.34     1771.59     40.90 o 
   1   4  21      162.39      147.89      2.13 o 
   2   4  21      129.27      121.48      1.90 o 
   3   4  21      160.40      146.67      2.21 o 
   4   4  21       22.71       34.97      1.07 o 
   5   4  21       13.66       14.56      1.06 o 
   6   4  21        0.13       11.22      1.53 o 
   7   4  21       16.10       20.59      1.28 o 
   1   5  21      564.53      543.99      8.06 o 
   2   5  21       64.27       54.97      1.56 o 
   3   5  21      333.97      340.39      5.07 o 
   4   5  21        1.64        3.30      0.71 o 
   5   5  21      184.64      191.64      4.47 o 
   0   6  21      290.03      319.13      7.89 o 
   1   6  21        5.92        5.91      1.77 o 
   2   6  21       22.72       19.23      1.24 o 
   3   6  21       60.92       65.68      1.89 o 
   0   0  22     1773.69     1585.47     29.13 o 
   1   0  22     1214.38     1104.32     12.75 o 
   2   0  22       23.97       14.40      0.66 o 
   3   0  22     1681.88     1652.46     25.36 o 
   4   0  22      453.87      427.41      7.56 o 
   5   0  22     1591.40     1584.94     24.87 o 
   6   0  22     1852.69     1847.47     29.05 o 
   7   0  22      274.35      272.21      6.88 o 
   8   0  22      566.02      552.10     12.33 o 
   1   1  22       19.21       85.47      3.82 o 
   2   1  22     1445.64     1397.32     13.82 o 
   3   1  22     1679.62     1614.04     15.95 o 
   4   1  22      337.03      304.16      4.04 o 
   5   1  22        1.75        5.65      0.83 o 
   6   1  22      196.81      190.32      3.34 o 
   7   1  22      394.87      410.74      6.69 o 
   8   1  22       28.66       25.86      1.40 o 
   0   2  22     1095.49     1181.65     13.76 o 
   1   2  22       52.69       51.63      0.85 o 
   2   2  22        0.09        2.90      0.32 o 
   3   2  22        1.72        4.32      0.47 o 
   4   2  22      429.22      445.61      5.10 o 
   5   2  22        1.75        0.69      0.53 o 
   6   2  22       78.66      125.86      4.31 o 
   7   2  22       34.84       35.22      1.52 o 
   8   2  22       29.19       29.40      1.51 o 
   1   3  22       28.73       37.16      1.74 o 
   2   3  22      353.76      344.53      3.51 o 
   3   3  22     1441.08     1490.36     13.10 o 
   4   3  22       28.90       32.75      1.01 o 
   5   3  22       43.54       40.56      1.20 o 
   6   3  22        3.00        3.97      0.76 o 
   7   3  22       33.42       44.39      2.43 o 
   0   4  22      603.54      579.33      9.55 o 
   1   4  22      445.55      420.96      5.15 o 
   2   4  22      360.43      349.10      4.13 o 
   3   4  22       63.12       67.15      1.39 o 
   4   4  22      648.14      690.03      7.51 o 
   5   4  22       75.33       76.16      2.44 o 
   6   4  22      443.89      468.02      8.09 o 
   1   5  22        0.68        4.21      0.92 o 
   2   5  22       61.20       59.48      1.64 o 
   3   5  22       85.04       89.92      2.72 o 
   4   5  22        5.05        5.38      0.77 o 
   5   5  22       10.34       10.40      1.25 o 
   0   6  22      208.72      215.68      9.15 o 
   1   6  22        2.92        3.40      0.86 o 
   2   6  22       26.79       25.80      1.39 o 
   3   6  22        2.03        3.11      0.76 o 
   1   1  23     2330.96     2316.50     19.60 o 
   2   1  23       34.12       31.72      0.96 o 
   3   1  23       15.81       26.81      1.00 o 
   4   1  23      352.88      337.11      4.41 o 
   5   1  23       26.84       35.44      1.61 o 
   6   1  23      118.15      112.73      2.38 o 
   7   1  23       89.60      119.16      4.25 o 
   8   1  23       32.97       30.79      1.55 o 
   0   2  23     4899.21     4712.52     72.35 o 
   1   2  23      439.45      401.95      3.85 o 
   2   2  23     1665.19     1573.64     13.62 o 
   3   2  23      416.63      409.17      4.65 o 
   4   2  23     3937.57     3859.52     37.40 o 
   5   2  23       11.97       11.16      0.88 o 
   6   2  23     3087.58     3021.48     35.71 o 
   7   2  23        1.76        1.15      0.78 o 
   8   2  23      176.22      147.40      3.37 o 
   1   3  23       73.41       71.46      1.41 o 
   2   3  23      764.25      734.81      6.78 o 
   3   3  23      290.57      281.25      3.06 o 
   4   3  23      103.92      102.80      1.67 o 
   5   3  23       47.25       44.26      1.23 o 
   6   3  23       11.47       10.44      0.94 o 
   7   3  23       25.64       31.45      1.71 o 
   0   4  23      373.04      384.21      6.80 o 
   1   4  23      242.22      234.20      3.27 o 
   2   4  23        0.27        3.10      0.51 o 
   3   4  23      134.24      131.00      2.08 o 
   4   4  23       75.92       87.73      1.85 o 
   5   4  23        0.05        1.08      0.63 o 
   6   4  23       12.72       21.88      1.90 o 
   1   5  23      318.04      310.01      5.21 o 
   2   5  23       86.88       81.64      2.20 o 
   3   5  23       30.59       35.85      1.33 o 
   4   5  23        0.97        0.60      0.83 o 
   5   5  23       21.28       21.45      1.44 o 
   0   6  23      768.47      809.42     16.56 o 
   1   6  23        5.18        5.42      0.97 o 
   2   6  23       15.48       18.61      1.49 o 
   0   0  24     4496.08     4778.02    163.52 o 
   1   0  24      554.17      513.38      7.00 o 
   2   0  24      485.25      513.29      8.51 o 
   3   0  24     1378.44     1369.10     21.28 o 
   4   0  24      249.94      252.39      4.96 o 
   5   0  24     1595.67     1560.94     24.58 o 
   6   0  24      591.78      562.85     10.11 o 
   7   0  24        0.18       -1.03      0.98 o 
   8   0  24       27.26       31.33      2.18 o 
   1   1  24       10.27       26.08      2.49 o 
   2   1  24        6.33        8.19      0.68 o 
   3   1  24     3399.29     3297.38     38.51 o 
   4   1  24       98.11       96.60      1.81 o 
   5   1  24     1012.88      973.96     11.29 o 
   6   1  24       56.90       57.21      1.56 o 
   7   1  24     1169.04     1159.81     16.22 o 
   8   1  24       51.86       52.15      1.92 o 
   0   2  24      583.27      657.41     17.29 o 
   1   2  24       78.92       63.86      1.12 o 
   2   2  24       32.80       42.44      1.38 o 
   3   2  24      148.95      136.80      2.02 o 
   4   2  24       19.04       37.59      1.33 o 
   5   2  24       11.96       12.88      0.84 o 
   6   2  24      115.02      151.63      4.81 o 
   7   2  24        0.06       -0.29      0.70 o 
   8   2  24        0.17        3.40      0.90 o 
   1   3  24       26.99       27.96      0.74 o 
   2   3  24        0.00        4.08      0.93 o 
   3   3  24     1974.07     1993.75     18.35 o 
   4   3  24      377.78      364.68      4.11 o 
   5   3  24      256.64      242.99      3.50 o 
   6   3  24        1.86        3.08      0.84 o 
   7   3  24      273.11      272.33      7.00 o 
   0   4  24     1052.54     1049.09     16.31 o 
   1   4  24      434.90      422.91      5.23 o 
   2   4  24      526.69      508.85      5.68 o 
   3   4  24       26.19       29.22      0.95 o 
   4   4  24      265.40      248.95      3.64 o 
   5   4  24      115.37      114.01      2.43 o 
   6   4  24       77.49       67.85      2.03 o 
   1   5  24      129.97      112.44      2.65 o 
   2   5  24       46.68       42.94      1.61 o 
   3   5  24      457.77      447.77      6.28 o 
   4   5  24       28.93       28.57      1.39 o 
   5   5  24       12.35       15.17      1.39 o 
   0   6  24      115.42      135.60      6.17 o 
   1   6  24       18.12       19.83      1.40 o 
   2   6  24        2.91        5.25      1.02 o 
   1   1  25      793.30      795.09      7.51 o 
   2   1  25       42.76       37.18      0.85 o 
   3   1  25      671.50      655.13      8.44 o 
   4   1  25      302.44      293.21      3.97 o 
   5   1  25      265.31      261.17      4.02 o 
   6   1  25      146.63      143.37      2.60 o 
   7   1  25       60.91       87.41      3.39 o 
   8   1  25       65.74       68.54      2.20 o 
   0   2  25     5413.79     5647.85     70.93 o 
   1   2  25       35.02       37.64      0.92 o 
   2   2  25      570.75      534.50      5.38 o 
   3   2  25       67.15       60.46      1.25 o 
   4   2  25      857.23      856.32      9.95 o 
   5   2  25      113.13       98.02      1.97 o 
   6   2  25     1161.63     1190.55     14.94 o 
   7   2  25       32.29       34.01      1.47 o 
   8   2  25       38.72       43.41      1.73 o 
   1   3  25        4.90       21.63      1.92 o 
   2   3  25       84.87       84.73      1.38 o 
   3   3  25        0.30       28.37      2.26 o 
   4   3  25      421.08      385.33      4.32 o 
   5   3  25       57.29       54.52      1.41 o 
   6   3  25        0.16        1.29      0.73 o 
   7   3  25       28.62       36.00      1.87 o 
   0   4  25      225.38      191.07      4.04 o 
   1   4  25      229.49      218.95      3.15 o 
   2   4  25       22.94       14.95      0.85 o 
   3   4  25       96.82       93.86      1.87 o 
   4   4  25       19.93       24.04      1.01 o 
   5   4  25        2.16        2.65      0.90 o 
   6   4  25       24.70       22.96      1.25 o 
   1   5  25       44.71       42.06      1.61 o 
   2   5  25       97.66       96.16      2.46 o 
   3   5  25        3.24        8.62      1.00 o 
   4   5  25        0.00        0.22      0.69 o 
   0   6  25      838.38      900.57     30.38 o 
   1   6  25       13.61       14.29      1.31 o 
   0   0  26     1173.09     1183.49     24.88 o 
   1   0  26     2844.45     2750.58     43.83 o 
   2   0  26     3153.12     2961.93     44.51 o 
   3   0  26      762.19      713.93     11.71 o 
   4   0  26     1772.26     1695.62     26.36 o 
   5   0  26      181.66      171.46      3.94 o 
   6   0  26      271.61      240.00      5.23 o 
   7   0  26      174.31      166.32      5.30 o 
   8   0  26      279.97      268.95      7.10 o 
   1   1  26      377.03      349.85      3.61 o 
   2   1  26        4.93        5.54      0.51 o 
   3   1  26     2229.38     2165.85     23.38 o 
   4   1  26       28.29       36.40      1.98 o 
   5   1  26      353.89      312.59      4.35 o 
   6   1  26        3.65        6.04      0.74 o 
   7   1  26      613.42      628.61      9.46 o 
   8   1  26        1.11        3.86      0.94 o 
   0   2  26      201.56      297.77     15.80 o 
   1   2  26      164.23      150.51      2.06 o 
   2   2  26        2.37        3.36      0.48 o 
   3   2  26      667.07      622.91      6.77 o 
   4   2  26       22.29       28.23      1.34 o 
   5   2  26      151.41      131.11      2.63 o 
   6   2  26      113.04      128.29      4.29 o 
   7   2  26        9.13       11.61      1.07 o 
   1   3  26     1223.91     1251.84     11.74 o 
   2   3  26       60.89       57.68      1.22 o 
   3   3  26     3012.54     3014.74     27.35 o 
   4   3  26       97.44       89.13      1.58 o 
   5   3  26      793.79      750.72      9.01 o 
   6   3  26        0.06       -0.25      0.70 o 
   7   3  26      397.93      393.63      9.05 o 
   0   4  26      121.54      124.33      3.06 o 
   1   4  26      520.88      508.03      6.73 o 
   2   4  26      151.99      137.63      2.33 o 
   3   4  26       10.93        9.42      0.76 o 
   4   4  26      116.55      106.07      2.10 o 
   5   4  26       54.68       58.62      1.90 o 
   6   4  26       85.25       84.07      2.30 o 
   1   5  26      239.71      228.68      4.23 o 
   2   5  26       24.17       26.84      1.36 o 
   3   5  26      437.65      417.85      7.78 o 
   4   5  26       21.62       18.33      1.25 o 
   0   6  26        6.44       19.93      2.07 o 
   1   1  27      245.83      226.60      2.74 o 
   2   1  27      113.49      116.95      1.91 o 
   3   1  27      319.20      307.55      7.52 o 
   4   1  27      412.23      383.85      4.99 o 
   5   1  27       66.48       56.94      1.46 o 
   6   1  27      165.10      166.00      2.88 o 
   7   1  27        7.80       21.54      1.90 o 
   8   1  27       96.82       99.14      2.67 o 
   0   2  27     7038.29     7521.52     94.26 o 
   1   2  27       61.86       57.24      1.24 o 
   2   2  27      843.25      843.93      8.14 o 
   3   2  27       51.93       49.99      1.41 o 
   4   2  27      676.01      686.23      8.22 o 
   5   2  27       77.00       75.30      1.92 o 
   6   2  27      850.95      895.36     11.59 o 
   7   2  27       35.48       29.72      1.38 o 
   1   3  27      298.88      269.57      3.10 o 
   2   3  27        0.28        3.22      0.59 o 
   3   3  27      145.81      154.32      2.19 o 
   4   3  27      450.80      437.91      5.19 o 
   5   3  27       78.45       82.51      1.87 o 
   6   3  27        3.56        6.80      0.98 o 
   7   3  27       60.28       73.40      2.59 o 
   0   4  27        1.45        3.57      0.83 o 
   1   4  27       13.33       18.81      0.89 o 
   2   4  27        3.74        8.46      1.22 o 
   3   4  27       43.05       37.00      1.31 o 
   4   4  27      103.60       99.50      2.05 o 
   5   4  27       36.88       31.82      1.30 o 
   1   5  27       96.07      103.83      2.88 o 
   2   5  27      120.94      116.18      2.78 o 
   3   5  27       94.36      110.21      3.22 o 
   4   5  27        3.23        4.11      1.43 o 
   0   0  28     1044.48      939.29     17.18 o 
   1   0  28      280.59      276.00      6.35 o 
   2   0  28     1664.44     1537.85     23.70 o 
   3   0  28       95.49       78.95      2.20 o 
   4   0  28     1027.85     1008.63     16.33 o 
   5   0  28      307.16      275.54      5.61 o 
   6   0  28      452.96      444.10      8.40 o 
   7   0  28       66.47       66.24      2.87 o 
   1   1  28      867.71      811.81      8.28 o 
   2   1  28       71.10       60.22      2.15 o 
   3   1  28        1.05        7.64      0.87 o 
   4   1  28        5.99       10.02      0.94 o 
   5   1  28       39.28       33.00      1.12 o 
   6   1  28       25.14       25.68      1.13 o 
   7   1  28       97.53      114.33      2.74 o 
   0   2  28       68.72       91.11      3.92 o 
   1   2  28        0.18       -0.06      0.37 o 
   2   2  28       15.50       20.44      1.01 o 
   3   2  28      131.42      114.28      1.85 o 
   4   2  28       34.52       41.05      1.82 o 
   5   2  28       78.38       70.35      1.67 o 
   6   2  28        0.00       18.51      2.67 o 
   7   2  28       15.38       18.21      1.21 o 
   1   3  28       39.80       49.78      1.14 o 
   2   3  28       61.14       49.57      1.52 o 
   3   3  28      443.76      456.49      5.29 o 
   4   3  28        0.03        2.11      0.59 o 
   5   3  28      112.99      125.02      2.39 o 
   6   3  28        0.01        0.67      0.65 o 
   0   4  28      760.11      764.74     12.43 o 
   1   4  28      225.10      216.27      3.18 o 
   2   4  28      607.52      593.95     10.37 o 
   3   4  28        6.92       14.63      0.97 o 
   4   4  28      375.20      362.31      4.92 o 
   5   4  28       41.27       52.18      1.64 o 
   1   5  28       46.36       48.05      1.79 o 
   2   5  28       16.10       21.11      1.54 o 
   3   5  28      258.32      260.02      5.58 o 
   1   1  29     4581.83     4927.40     46.67 o 
   2   1  29        3.53        3.89      0.95 o 
   3   1  29     2098.44     2052.28     22.29 o 
   4   1  29      807.33      769.89      9.09 o 
   5   1  29       37.00       35.73      1.18 o 
   6   1  29       84.26       88.26      1.98 o 
   7   1  29      114.05      125.85      2.89 o 
   0   2  29     1566.22     1734.19     25.90 o 
   1   2  29       47.18       43.57      1.02 o 
   2   2  29        7.84        8.04      0.62 o 
   3   2  29       34.34       33.54      0.96 o 
   4   2  29      265.91      255.40      3.70 o 
   5   2  29       52.70       53.11      1.46 o 
   6   2  29      753.27      748.15      9.22 o 
   7   2  29       15.13       13.70      1.13 o 
   1   3  29      733.92      739.88      7.83 o 
   2   3  29       59.59       59.88      1.29 o 
   3   3  29      482.26      474.96      5.48 o 
   4   3  29      108.39      110.72      2.16 o 
   5   3  29      135.36      139.78      2.58 o 
   6   3  29        0.96        0.26      0.68 o 
   0   4  29        0.04        8.03      2.54 o 
   1   4  29       21.48       18.24      1.01 o 
   2   4  29        9.57       18.07      1.05 o 
   3   4  29      162.02      144.27      2.78 o 
   4   4  29       35.14       39.52      1.46 o 
   5   4  29       23.89       19.93      1.13 o 
   1   5  29      759.58      795.91     13.18 o 
   2   5  29       60.60       68.03      2.52 o 
   3   5  29      713.03      723.35     14.99 o 
   0   0  30     1148.64     1174.26     32.04 o 
   1   0  30      100.97       95.79      3.77 o 
   2   0  30      258.64      236.71      4.57 o 
   3   0  30     1420.57     1414.73     22.19 o 
   4   0  30       48.58       49.81      1.83 o 
   5   0  30      215.58      192.20      4.33 o 
   6   0  30      289.06      303.58      6.30 o 
   7   0  30       33.92       35.78      2.16 o 
   1   1  30      338.38      377.09      6.77 o 
   2   1  30       83.20       73.79      1.66 o 
   3   1  30       20.54       37.37      2.98 o 
   4   1  30       48.88       56.60      2.33 o 
   5   1  30        6.24        9.35      0.78 o 
   6   1  30       41.66       41.27      1.36 o 
   7   1  30       42.92       50.87      1.72 o 
   0   2  30      390.28      522.49      8.67 o 
   1   2  30       14.91       16.47      0.70 o 
   2   2  30      208.11      221.21      3.17 o 
   3   2  30       24.59       21.27      0.90 o 
   4   2  30        6.31        7.04      0.69 o 
   5   2  30       45.81       42.86      1.31 o 
   6   2  30        0.00        7.16      0.82 o 
   7   2  30        4.12        4.10      0.87 o 
   1   3  30      290.17      280.55      3.51 o 
   2   3  30       11.59       10.68      0.73 o 
   3   3  30      111.16      115.83      2.42 o 
   4   3  30        5.64        9.78      0.91 o 
   5   3  30        0.04        2.88      0.74 o 
   6   3  30        1.38        3.07      0.89 o 
   0   4  30     1527.12     1530.14     23.41 o 
   1   4  30       71.92       70.62      1.79 o 
   2   4  30      797.88      794.88     12.75 o 
   3   4  30       59.88       57.02      1.67 o 
   4   4  30      432.00      457.87      7.33 o 
   5   4  30       20.94       18.26      1.27 o 
   1   5  30       60.96       64.37      2.47 o 
   2   5  30        2.60        1.72      1.02 o 
   3   5  30      148.50      159.84      4.12 o 
   1   1  31      223.87      229.51      3.95 o 
   2   1  31      436.52      411.20      5.71 o 
   3   1  31      533.04      508.54      6.98 o 
   4   1  31      373.47      354.50      4.76 o 
   5   1  31      196.12      198.18      3.16 o 
   6   1  31       16.73       16.94      0.99 o 
   7   1  31      231.26      232.28      4.45 o 
   0   2  31      242.59      220.31      4.35 o 
   1   2  31        1.20        2.14      1.05 o 
   2   2  31     1888.99     1855.79     19.96 o 
   3   2  31      147.63      135.38      2.32 o 
   4   2  31      131.77      111.88      2.13 o 
   5   2  31       76.98       69.41      1.70 o 
   6   2  31       67.68       65.39      1.71 o 
   1   3  31       94.52       96.97      1.71 o 
   2   3  31       45.76       38.68      1.08 o 
   3   3  31      427.11      418.47      6.28 o 
   4   3  31       84.77       80.35      2.04 o 
   5   3  31      120.70      127.55      2.48 o 
   6   3  31        0.02       -0.52      0.66 o 
   0   4  31      112.69      143.59      4.44 o 
   1   4  31        3.50        5.34      0.78 o 
   2   4  31      247.00      246.26      4.01 o 
   3   4  31       25.27       31.00      1.29 o 
   4   4  31       31.13       35.92      1.62 o 
   1   5  31      529.37      561.86      9.89 o 
   2   5  31      151.92      164.94      4.17 o 
   0   0  32     2304.07     2509.46     66.32 o 
   1   0  32       11.84       12.08      1.30 o 
   2   0  32      693.87      701.12     14.55 o 
   3   0  32       83.68       77.18      2.23 o 
   4   0  32      413.07      419.19      7.74 o 
   5   0  32        1.91        2.02      0.80 o 
   6   0  32      653.67      675.46     12.01 o 
   7   0  32       15.85       17.56      1.52 o 
   1   1  32      124.45      101.76      2.06 o 
   2   1  32      918.35      833.22     12.00 o 
   3   1  32       19.94       18.49      1.51 o 
   4   1  32      202.88      193.28      3.03 o 
   5   1  32      209.41      214.78      3.38 o 
   6   1  32       16.02       15.04      0.96 o 
   0   2  32     1154.56     1081.76     16.75 o 
   1   2  32       54.20       50.09      1.47 o 
   2   2  32      410.51      396.55      5.05 o 
   3   2  32        0.04        0.41      0.48 o 
   4   2  32        3.00        6.78      1.15 o 
   5   2  32       47.04       43.81      1.38 o 
   6   2  32        0.50        1.61      0.79 o 
   1   3  32      257.57      242.01      3.46 o 
   2   3  32      480.61      457.17      5.77 o 
   3   3  32      254.26      238.89      3.97 o 
   4   3  32       51.79       51.73      1.66 o 
   5   3  32      282.21      271.79      4.57 o 
   0   4  32      893.92      964.39     19.85 o 
   1   4  32       79.13       81.28      1.99 o 
   2   4  32      508.53      516.14      7.89 o 
   3   4  32        8.83        8.24      0.90 o 
   4   4  32      549.11      576.85      8.92 o 
   1   5  32       39.89       44.33      2.15 o 
   1   1  33      116.94      140.12      2.50 o 
   2   1  33      221.65      231.20      3.88 o 
   3   1  33      172.55      164.88      2.97 o 
   4   1  33      417.83      406.56      5.97 o 
   5   1  33       95.02      107.46      2.17 o 
   6   1  33       10.53       10.29      0.90 o 
   0   2  33     1000.03      989.28     20.37 o 
   1   2  33       14.06       13.14      1.00 o 
   2   2  33      295.35      318.18      5.96 o 
   3   2  33        8.80        9.06      0.83 o 
   4   2  33      598.64      578.72      8.04 o 
   5   2  33        2.18        2.58      0.90 o 
   6   2  33       91.27       90.52      2.08 o 
   1   3  33      107.31      116.33      2.38 o 
   2   3  33       40.83       40.81      1.41 o 
   3   3  33      324.92      319.13      4.94 o 
   4   3  33      231.79      214.58      3.81 o 
   5   3  33       15.05       25.38      1.34 o 
   1   4  33       81.03       82.46      2.28 o 
   2   4  33      120.91      122.57      2.57 o 
   3   4  33      132.08      132.47      3.05 o 
   4   4  33      154.53      142.60      3.27 o 
   0   0  34      523.57      533.97     16.06 o 
   1   0  34       84.71       82.36      2.94 o 
   2   0  34       26.60       20.30      2.90 o 
   3   0  34        9.15        9.12      1.29 o 
   4   0  34       16.53       12.08      1.11 o 
   5   0  34        8.56        9.57      1.14 o 
   6   0  34      149.54      143.61      3.84 o 
   1   1  34      536.90      553.91      7.42 o 
   2   1  34      173.77      168.78      2.96 o 
   3   1  34      242.52      224.17      4.30 o 
   4   1  34        3.36        4.44      0.86 o 
   5   1  34      465.41      471.36      6.22 o 
   6   1  34       59.11       55.54      1.59 o 
   1   2  34       13.10       12.87      0.82 o 
   2   2  34        6.05       20.38      1.44 o 
   3   2  34       20.80       21.40      0.97 o 
   4   2  34       12.02       26.35      1.15 o 
   5   2  34       81.85       81.49      2.13 o 
   1   3  34      657.40      663.63      8.62 o 
   2   3  34      132.10      138.28      3.11 o 
   3   3  34      694.67      687.20      9.38 o 
   4   3  34       17.97       18.90      1.17 o 
   5   3  34      754.50      767.57     11.36 o 
   0   4  34      426.23      447.80     10.04 o 
   1   4  34       88.11       86.40      2.38 o 
   2   4  34       52.54       53.82      1.68 o 
   3   4  34        2.63        3.06      0.86 o 
   1   1  35      421.64      421.41      5.83 o 
   2   1  35      344.98      320.16      4.89 o 
   3   1  35       35.28       32.69      1.44 o 
   4   1  35       66.86       62.76      1.74 o 
   5   1  35       10.00       18.03      1.36 o 
   6   1  35        4.08        5.79      0.81 o 
   0   2  35       12.95       22.62      2.04 o 
   1   2  35       20.23       18.42      0.96 o 
   2   2  35     1334.26     1408.83     17.08 o 
   3   2  35       10.21       12.27      0.96 o 
   4   2  35     1226.82     1222.56     13.91 o 
   5   2  35       17.92       19.78      1.38 o 
   1   3  35       55.27       60.89      2.06 o 
   2   3  35        8.11       12.43      1.26 o 
   3   3  35      220.43      222.10      6.56 o 
   4   3  35       44.00       45.03      1.73 o 
   0   4  35        4.81        6.64      1.39 o 
   1   4  35       94.56       91.99      2.50 o 
   2   4  35      112.93      116.97      2.88 o 
   3   4  35       63.33       55.47      1.96 o 
   0   0  36       37.83       42.49      2.93 o 
   1   0  36       21.61       24.27      1.69 o 
   2   0  36      360.32      348.65      8.36 o 
   3   0  36       12.93       11.45      1.46 o 
   4   0  36       62.11       58.09      2.79 o 
   5   0  36       31.18       30.27      2.23 o 
   1   1  36      298.61      325.96      5.53 o 
   2   1  36       61.86       68.47      2.21 o 
   3   1  36      101.61       90.54      2.45 o 
   4   1  36        5.28        4.14      0.90 o 
   5   1  36      272.79      256.24      4.41 o 
   0   2  36       18.17       23.02      1.77 o 
   1   2  36       10.06        9.61      0.95 o 
   2   2  36        4.98       25.02      2.50 o 
   3   2  36        0.00       -0.93      0.61 o 
   4   2  36       13.21       25.84      1.94 o 
   5   2  36       16.23       18.90      1.19 o 
   1   3  36      101.24      108.86      3.03 o 
   2   3  36        0.20        1.30      0.84 o 
   3   3  36      297.16      308.37      6.27 o 
   4   3  36      260.07      247.43      4.66 o 
   0   4  36        0.11        0.27      1.51 o 
   1   4  36      105.41      116.58      2.89 o 
   2   4  36      166.78      179.04      4.36 o 
   1   1  37       63.97       74.38      2.10 o 
   2   1  37       98.48       86.50      2.01 o 
   3   1  37      218.08      202.97      4.13 o 
   4   1  37       27.97       28.59      1.48 o 
   5   1  37      211.23      215.43      3.94 o 
   0   2  37      283.55      276.80      7.01 o 
   1   2  37       33.39       28.66      1.20 o 
   2   2  37     1085.41     1136.95     14.14 o 
   3   2  37       17.47       16.17      1.06 o 
   4   2  37      591.34      606.44      9.66 o 
   1   3  37        0.32        3.85      0.96 o 
   2   3  37       98.80       98.73      2.94 o 
   3   3  37       20.07       18.86      1.53 o 
   0   4  37      143.96      142.57      4.67 o 
   1   4  37       11.28       11.67      1.17 o 
   0   0  38      308.45      280.21      9.92 o 
   1   0  38        0.17       -0.13      0.93 o 
   2   0  38     1333.14     1365.82     27.11 o 
   3   0  38      153.66      138.81     10.75 o 
   4   0  38      266.22      252.97      9.61 o 
   5   0  38        1.96        1.69      1.24 o 
   1   1  38      365.87      371.72      6.25 o 
   2   1  38      120.20      103.90      2.65 o 
   3   1  38      131.09      118.97      2.53 o 
   4   1  38       12.24       14.54      1.22 o 
   5   1  38      350.88      338.01      6.32 o 
   0   2  38       87.30       97.01      3.58 o 
   1   2  38       38.37       34.76      1.31 o 
   3   2  38      108.94      106.11      2.42 o 
   4   2  38       69.74       86.82      2.53 o 
   1   3  38      270.89      310.39      7.45 o 
   2   3  38        3.76        5.55      1.03 o 
   3   3  38       58.90       63.21      2.43 o 
   1   1  39      577.06      592.90      9.19 o 
   2   1  39       22.14       24.55      1.33 o 
   3   1  39      192.41      201.94      3.61 o 
   4   1  39        3.76        4.93      0.98 o 
   0   2  39       30.78       30.02      2.05 o 
   1   2  39       11.93       13.79      1.18 o 
   2   2  39      200.75      199.61      3.55 o 
   3   2  39        1.74        1.74      0.72 o 
   4   2  39       63.22       60.32      1.97 o 
   1   3  39      263.23      244.10      5.28 o 
   2   3  39        3.97        5.93      1.10 o 
   0   0  40      819.30      833.99     24.64 o 
   1   0  40      150.41      148.62      5.28 o 
   2   0  40     2077.79     2158.69     41.63 o 
   3   0  40       14.72       12.17      2.61 o 
   4   0  40      786.50      785.79     20.05 o 
   1   1  40        4.65       27.69      1.95 o 
   2   1  40       19.56       15.07      1.19 o 
   3   1  40        0.00        4.75      0.81 o 
   4   1  40       66.72       67.87      2.32 o 
   0   2  40        0.30        3.22      1.17 o 
   1   2  40        0.11        0.56      0.68 o 
   2   2  40        2.33        4.71      0.75 o 
   3   2  40        9.06        7.79      0.91 o 
   1   3  40       32.05       35.71      1.88 o 
   1   1  41      584.82      590.94      9.29 o 
   2   1  41        3.57        6.11      0.96 o 
   3   1  41      224.16      230.50      4.70 o 
   0   2  41        6.75        5.63      1.33 o 
   1   2  41       98.01       92.27      2.57 o 
   2   2  41        1.91        1.31      0.77 o 
   0   0  42      686.67      766.16     23.25 o 
   1   0  42       84.42       75.48      3.39 o 
   2   0  42     1402.97     1509.77     30.12 o 
   3   0  42        0.34        1.24      1.25 o 
   1   1  42      153.38      167.98      3.75 o 
   2   1  42       32.90       31.69      1.56 o 
   0   2  42       15.00        9.52      1.56 o 
   1   2  42        6.97       10.73      1.10 o 
   1   1  43      212.01      237.03      4.75 o 
   2   1  43       48.09       54.60      2.07 o 
   0   0  44        0.17        6.31      2.18 o 
   1   0  44      142.16      151.68      5.06 o 
                                                 
